# Supplementary material for: Aurora kinase A (AURKA) interaction with Wnt and Ras-MAPK signalling pathways in colorectal cancer
Source: Sci Rep. 2018 May 14;8:7522. doi: 10.1038/s41598-018-24982-z (PMC5951826; doi:10.1038/s41598-018-24982-z)
Supplement: Supplementary file 2 — Supplementary Table S1 [file 41598_2018_24982_MOESM2_ESM.xls]

## Sheet: Table_S1
Table S1. Significantly deregulated genes (q-value < 0.05 and a fold change greater than 1.5 or less than -1.5) of differential expression analysis of AURKA knockdown in the CRC cell line SW480.
ProbeName	ENSG	HUGO	log2_FC	p-value	q-value
A_23_P7976	ENSG00000168298	HIST1H1E	0.00115608	0.0343209	0.588619
A_32_P227027	NA	NA	0.000274777	0.0249425	-0.767391
A_24_P389959	ENSG00000111481	COPZ1	6.28e-05	0.0210158	0.689554
A_23_P135326	ENSG00000148229	POLE3	9.26e-05	0.0226347	0.590796
A_23_P93180	ENSG00000180596	HIST1H2BC	0.000222343	0.0236888	1.03295
A_23_P95029	ENSG00000172164	SNTB1	2.76e-05	0.0186479	-0.788459
A_32_P230465	ENSG00000187257	RSBN1L	0.000515135	0.0286284	-0.934169
A_23_P14798	ENSG00000067141	NEO1	0.000165798	0.0234633	-0.6123
A_32_P136967	ENSG00000174010	KLHL15	0.000355114	0.026389	0.951588
A_24_P175435	ENSG00000136856	SLC2A8	0.000788354	0.0316868	0.591392
A_23_P104876	ENSG00000064199	SPA17	0.000150734	0.0234633	0.774824
A_23_P119794	ENSG00000157985	AGAP1	9.11e-05	0.0226347	-0.593931
A_24_P566916	ENSG00000245532	NEAT1	0.000102627	0.0228465	0.678276
A_24_P921144	ENSG00000108256	NUFIP2	0.000179033	0.0234633	0.637718
A_23_P88201	ENSG00000092020	PPP2R3C	0.000207008	0.0236888	0.678085
A_23_P218774	ENSG00000128340	RAC2	8.2e-05	0.0226347	-0.60814
A_24_P305570	ENSG00000132669	RIN2	0.000934867	0.0327258	0.846442
A_32_P231617	ENSG00000169908	TM4SF1	0.000110002	0.0228465	-0.9101
A_23_P309381	ENSG00000272196	HIST2H2AA4	0.00104125	0.033943	0.738312
A_24_P347418	ENSG00000136141	LRCH1	5.24e-05	0.0210139	-0.662981
A_23_P76078	ENSG00000110944	IL23A	0.00081815	0.0319274	-0.91776
A_24_P123601	ENSG00000204580	DDR1	0.00018411	0.0234633	-0.667593
A_23_P304171	ENSG00000145016	RUBCN	2.87e-05	0.0186479	0.745535
A_23_P154367	ENSG00000081320	STK17B	0.00132009	0.0353755	0.608114
A_23_P409988	ENSG00000173889	PHC3	0.000357055	0.026389	0.636107
A_24_P396720	ENSG00000213639	PPP1CB	5.39e-05	0.0210158	-0.835228
A_32_P118655	ENSG00000159692	CTBP1	0.00328264	0.0481122	0.705348
A_24_P350576	ENSG00000154310	TNIK	0.000100059	0.0226347	-0.619963
A_24_P3783	ENSG00000273703	HIST1H2BM	4.74e-05	0.0208442	0.706287
A_23_P74241	ENSG00000188786	MTF1	0.00040141	0.0266177	0.612122
A_24_P921321	ENSG00000149177	PTPRJ	0.00199129	0.0400712	-0.618988
A_24_P544661	ENSG00000203819	HIST2H2BC	6.06e-05	0.0210158	0.647986
A_23_P1387	ENSG00000213390	ARHGAP19	0.000225315	0.0236888	0.588634
A_23_P30363	ENSG00000072682	P4HA2	0.00068144	0.0305759	-0.605571
A_32_P23838	ENSG00000145476	CYP4V2	0.000173645	0.0234633	-0.647533
A_24_P166613	ENSG00000086289	EPDR1	4.91e-05	0.0208442	-0.803118
A_23_P37111	ENSG00000100697	DICER1	0.000194147	0.0234633	-1.02296
A_23_P103486	ENSG00000134716	CYP2J2	0.000226066	0.0236888	-0.762346
A_23_P92842	ENSG00000152700	SAR1B	0.000348576	0.026389	0.627655
A_23_P129903	ENSG00000108448	TRIM16L	7.66e-05	0.0226347	-0.618124
A_23_P68505	ENSG00000196227	FAM217B	2.36e-05	0.0186479	-0.784112
A_32_P67544	ENSG00000247556	OIP5-AS1	9.3e-05	0.0226347	-0.601985
A_23_P49865	ENSG00000006047	YBX2	3.59e-05	0.0186479	0.71988
A_23_P14734	ENSG00000185088	RPS27L	6.91e-06	0.0186479	1.05388
A_24_P146670	ENSG00000065613	SLK	0.000416183	0.027057	0.636412
A_23_P136787	ENSG00000147536	GINS4	0.000456938	0.0276783	-0.608632
A_32_P163858	ENSG00000264215	SCD	0.000705982	0.0308874	-0.739046
A_32_P182388	ENSG00000175691	ZNF77	0.00136036	0.0356118	0.69057
A_23_P97700	ENSG00000265972	TXNIP	0.000111318	0.0228465	0.962102
A_23_P163361	ENSG00000140522	RLBP1	3.59e-05	0.0186479	-0.809284
A_23_P416608	ENSG00000005893	LAMP2	0.000329709	0.0261897	1.10439
A_24_P382319	ENSG00000079385	CEACAM1	0.00334138	0.0483052	-0.68797
A_23_P366216	ENSG00000275713	HIST1H2BH	4.92e-05	0.0208442	0.66751
A_23_P73501	ENSG00000196406	SPANXD	0.00250978	0.0434933	0.657783
A_24_P321511	ENSG00000111711	GOLT1B	1.36e-05	0.0186479	1.04487
A_23_P361419	ENSG00000035499	DEPDC1B	6.34e-05	0.0210158	0.629363
A_23_P9255	ENSG00000165025	SYK	0.000849697	0.0320784	0.612024
A_23_P92623	ENSG00000138814	PPP3CA	0.000179465	0.0234633	-0.604643
A_23_P400449	ENSG00000171724	VAT1L	0.00245677	0.0432268	-0.622327
A_23_P339480	ENSG00000128708	HAT1	2.47e-05	0.0186479	0.801861
A_24_P146211	ENSG00000158373	HIST1H2BD	5.76e-05	0.0210158	0.913058
A_23_P134925	ENSG00000104765	BNIP3L	0.000308062	0.0254807	0.732682
A_23_P401106	ENSG00000186642	PDE2A	0.00133526	0.035454	-0.625882
A_32_P79434	ENSG00000155093	PTPRN2	0.000153502	0.0234633	-0.60541
A_24_P924484	ENSG00000163975	MELTF	0.000158172	0.0234633	-0.602289
A_23_P93258	ENSG00000274267	HIST1H3B	0.000391846	0.026509	0.669457
A_24_P108311	ENSG00000049759	NEDD4L	0.000103986	0.0228465	-0.606805
A_23_P141394	ENSG00000070540	WIPI1	0.00034186	0.026389	0.724759
A_24_P381494	ENSG00000110911	SLC11A2	4.45e-05	0.0205122	-0.792957
A_24_P393470	ENSG00000254901	BORCS8	2.91e-05	0.0186479	-0.858842
A_23_P3242	ENSG00000140350	ANP32A	8.22e-05	0.0226347	-0.698767
A_23_P329870	ENSG00000129667	RHBDF2	2.2e-05	0.0186479	-1.02752
A_24_P254506	ENSG00000101951	PAGE4	0.00307228	0.0469973	0.715457
A_32_P107876	ENSG00000138759	FRAS1	2.76e-05	0.0186479	-0.813415
A_24_P895836	NA	NA	0.00096103	0.0331787	0.647076
A_24_P400981	NA	NA	6.15e-05	0.0210158	-0.647011
A_23_P384044	ENSG00000143786	CNIH3	9.14e-05	0.0226347	-0.643444
A_23_P420873	ENSG00000126368	NR1D1	0.000294558	0.0249425	0.640729
A_23_P82868	ENSG00000104368	PLAT	0.000963352	0.0332196	-0.635022
A_32_P188993	ENSG00000256013	NA	2.69e-05	0.0186479	-0.752843
A_32_P58407	ENSG00000171385	KCND3	0.003066	0.046973	0.634767
A_23_P147826	ENSG00000123728	RAP2C	0.000284289	0.0249425	0.667841
A_23_P333498	ENSG00000122547	EEPD1	9.99e-06	0.0186479	-1.01081
A_23_P200310	ENSG00000024526	DEPDC1	7.2e-05	0.0223839	0.725646
A_23_P133582	ENSG00000120705	ETF1	0.000285249	0.0249425	0.628028
A_23_P126735	ENSG00000136634	IL10	0.000195964	0.0234633	-0.586372
A_23_P61149	ENSG00000168918	INPP5D	9.57e-05	0.0226347	-0.676501
A_23_P64743	ENSG00000211455	STK38L	0.000193815	0.0234633	0.590463
A_32_P49035	NA	NA	6.44e-06	0.0186479	-1.18313
A_23_P52793	ENSG00000137713	PPP2R1B	0.000795367	0.0317567	0.634252
A_23_P101246	ENSG00000186806	VSIG10L	0.000296989	0.0250444	-0.599694
A_24_P873659	ENSG00000251562	MALAT1	0.0014612	0.0365968	1.09312
A_32_P175183	ENSG00000196323	ZBTB44	7.3e-05	0.0224242	0.623623
A_23_P134454	ENSG00000105974	CAV1	0.00217422	0.0416409	0.66924
A_23_P71319	ENSG00000079459	FDFT1	8.55e-05	0.0226347	-0.591305
A_24_P84130	ENSG00000118257	NRP2	0.0028288	0.0454839	0.649257
A_23_P401675	ENSG00000152939	MARVELD2	2.61e-05	0.0186479	-0.86989
A_23_P411335	ENSG00000163535	SGO2	0.000142303	0.0234633	0.683818
A_23_P47614	ENSG00000181649	PHLDA2	0.00166753	0.037352	-0.59511
A_24_P750636	NA	NA	5.89e-05	0.0210158	0.638586
A_23_P166109	ENSG00000125848	FLRT3	0.00182225	0.0386368	-0.605799
A_23_P11192	ENSG00000233247	UBE2E3	2.2e-05	0.0186479	0.870547
A_23_P122863	ENSG00000106070	GRB10	0.000496398	0.0282941	0.671077
A_24_P347480	ENSG00000119638	NEK9	2.65e-05	0.0186479	-0.765096
A_23_P26847	ENSG00000125398	SOX9	0.000100749	0.0226347	-0.714153
A_23_P30275	ENSG00000145882	PCYOX1L	0.000288909	0.0249425	-0.758316
A_23_P59718	ENSG00000075142	SRI	5.81e-05	0.0210158	-0.711258
A_24_P388252	ENSG00000221823	PPP3R1	0.000397343	0.0265614	0.629563
A_24_P911676	ENSG00000124766	SOX4	0.00254834	0.0435648	-0.716319
A_23_P115732	ENSG00000168283	BMI1	0.000702922	0.0308874	0.781603
A_23_P94932	ENSG00000168288	MMADHC	6.41e-05	0.0210158	-0.631043
A_23_P1014	ENSG00000153363	LINC00467	3.3e-05	0.0186479	0.803272
A_23_P123732	ENSG00000148057	IDNK	0.00218309	0.0416953	0.672937
A_23_P43150	ENSG00000165156	ZHX1	0.000629916	0.0297558	0.623351
A_23_P95930	ENSG00000149948	HMGA2	0.000126199	0.0234633	-0.65607
A_32_P188860	ENSG00000144730	IL17RD	1.49e-05	0.0186479	-1.04116
A_24_P356406	ENSG00000007168	PAFAH1B1	2.84e-05	0.0186479	-0.754327
A_23_P213699	ENSG00000158458	NRG2	0.00021523	0.0236888	-0.673511
A_23_P48835	ENSG00000137807	KIF23	5.58e-05	0.0210158	0.65513
A_23_P332992	ENSG00000196890	HIST3H2BB	2.4e-05	0.0186479	0.775738
A_23_P124417	ENSG00000169679	BUB1	3.85e-05	0.0193259	0.728417
A_23_P7144	ENSG00000163739	CXCL1	0.00174373	0.038018	0.649328
A_24_P721898	ENSG00000011114	BTBD7	5.98e-05	0.0210158	-0.811961
A_23_P65110	ENSG00000161800	RACGAP1	0.000277233	0.0249425	0.724086
A_23_P131866	ENSG00000087586	AURKA	1.69e-06	0.0186479	-1.6382
A_23_P71530	ENSG00000164761	TNFRSF11B	3.13e-05	0.0186479	-0.738918
A_32_P24376	ENSG00000212724	KRTAP2-3	0.00234081	0.0425427	0.593527
A_23_P39550	ENSG00000152128	TMEM163	0.000465962	0.0279438	-0.599353
A_23_P126825	ENSG00000155380	SLC16A1	8.68e-05	0.0226347	0.626405
A_24_P466590	NA	NA	0.00320511	0.0478857	0.789183
A_23_P415411	ENSG00000276966	HIST1H4E	0.00119092	0.0346403	0.783962
A_24_P664995	ENSG00000094916	CBX5	0.000139194	0.0234633	-0.634345
A_23_P95810	ENSG00000184363	PKP3	0.000135572	0.0234633	-0.601806
A_23_P76450	ENSG00000187109	NAP1L1	8.48e-05	0.0226347	-0.591181
A_23_P325501	ENSG00000159256	MORC3	3.99e-05	0.0193858	0.770957
A_32_P118586	ENSG00000174839	DENND6A	5.1e-05	0.0210139	-0.830436
A_32_P32254	ENSG00000142156	COL6A1	0.000816638	0.0319274	-0.837841
A_32_P170664	ENSG00000260912	NA	0.00347422	0.0491269	-0.73655
A_23_P144179	ENSG00000080819	CPOX	7.84e-05	0.0226347	-0.603363
A_32_P3214	ENSG00000172986	GXYLT2	0.00014916	0.0234633	0.591313
A_23_P110882	ENSG00000187189	TSPYL4	0.000141075	0.0234633	-0.664227
A_32_P154911	ENSG00000176532	PRR15	0.000883479	0.0322588	-0.6806
A_23_P18903	ENSG00000135077	HAVCR2	0.0025116	0.0434933	-0.590654
A_23_P51487	ENSG00000117226	GBP3	0.00195458	0.0398932	-0.65158
A_23_P323930	ENSG00000168785	TSPAN5	6.42e-05	0.0210158	-0.646116
A_32_P94722	ENSG00000183826	BTBD9	1.49e-05	0.0186479	-0.988146
A_23_P308032	ENSG00000110713	NUP98	9.71e-06	0.0186479	0.984819
A_23_P139500	ENSG00000123095	BHLHE41	4.69e-05	0.0208442	1.43041
A_23_P79221	ENSG00000115170	ACVR1	0.000260072	0.0245833	-0.872783
A_23_P59637	ENSG00000128512	DOCK4	0.000496552	0.0282941	-0.596108
A_23_P92786	ENSG00000091009	RBM27	1.51e-05	0.0186479	0.857648
A_32_P96752	NA	NA	0.000278069	0.0249425	-0.757266
A_23_P201628	ENSG00000135862	LAMC1	0.000603317	0.0295126	0.59557
A_23_P30776	ENSG00000274290	HIST1H2BE	2.68e-05	0.0186479	0.950193
A_24_P174353	ENSG00000163273	NPPC	0.00248554	0.0434536	-0.742261
A_23_P40025	ENSG00000183283	DAZAP2	0.000143113	0.0234633	-0.730937
A_23_P41424	ENSG00000138821	SLC39A8	0.00108188	0.0342434	-0.758568
A_24_P208909	ENSG00000109654	TRIM2	5.38e-06	0.0186479	-1.1568
A_23_P116533	ENSG00000133789	SWAP70	0.000887008	0.0322588	0.667304
A_23_P61371	ENSG00000184584	TMEM173	0.000389942	0.0264408	-0.656973
A_24_P419211	ENSG00000139505	MTMR6	0.000809266	0.0318887	0.988392
A_23_P140170	ENSG00000100934	SEC23A	6.91e-05	0.0219099	0.64096
A_24_P156911	ENSG00000184678	HIST2H2BE	3.39e-05	0.0186479	0.777391
A_23_P21134	ENSG00000175197	DDIT3	0.000106225	0.0228465	0.613678
A_23_P306500	ENSG00000133703	KRAS	9.58e-06	0.0186479	-0.948616
A_23_P8640	ENSG00000164850	GPER1	0.0013741	0.0358865	-0.585463
A_23_P168211	ENSG00000154978	VOPP1	0.000253288	0.0245184	-0.775446
A_32_P103669	ENSG00000167195	GOLGA6C	0.00304172	0.0468873	0.659474
A_24_P56270	ENSG00000127334	DYRK2	0.000408742	0.0269206	0.966599
A_24_P891265	ENSG00000234119	NA	3.74e-05	0.0190879	-0.714723
A_32_P177953	ENSG00000023909	GCLM	0.000193017	0.0234633	0.731681
A_23_P352861	ENSG00000211772	TRBC2	0.000260284	0.0245833	-0.614918
A_23_P383986	ENSG00000182022	CHST15	1.86e-05	0.0186479	-0.81741
A_24_P185314	ENSG00000134265	NAPG	2.2e-05	0.0186479	-0.8256
A_23_P70007	ENSG00000072571	HMMR	4.07e-05	0.0194645	0.950437
A_24_P133171	ENSG00000111145	ELK3	7.37e-06	0.0186479	-1.02212
A_23_P204187	ENSG00000213252	FLJ22028	0.000254384	0.0245456	0.709867
A_23_P10182	ENSG00000168306	ACOX2	3.59e-05	0.0186479	-0.739355
A_23_P415021	ENSG00000185432	METTL7A	0.00205658	0.0407219	-0.662201
A_32_P85732	ENSG00000204711	C9orf135	0.00257741	0.0438131	0.79792
A_23_P39718	ENSG00000171055	FEZ2	7.41e-06	0.0186479	-0.992059
A_23_P111995	ENSG00000134013	LOXL2	8.89e-05	0.0226347	-0.836747
A_23_P115417	ENSG00000143344	RGL1	0.000882263	0.0322588	-0.669027
A_24_P55148	ENSG00000124635	HIST1H2BJ	0.000346686	0.026389	0.597996
A_24_P242820	ENSG00000211460	TSN	8.19e-05	0.0226347	0.654894
A_23_P103787	ENSG00000163349	HIPK1	7.21e-05	0.0223839	0.629313
A_23_P143906	ENSG00000178053	MLF1	0.00130357	0.0352113	0.637884
A_32_P202798	ENSG00000272602	ZNF595	0.00031523	0.025721	0.606692
A_23_P157365	ENSG00000196937	FAM3C	3.27e-05	0.0186479	-0.954726
A_23_P123336	ENSG00000164951	PDP1	0.00115307	0.0343209	0.649049
A_24_P137434	ENSG00000057019	DCBLD2	0.00248522	0.0434536	-0.650076
A_23_P5392	ENSG00000115129	TP53I3	0.000130662	0.0234633	-0.592488
A_24_P945283	ENSG00000082458	DLG3	0.000132695	0.0234633	-0.819902
A_24_P345993	ENSG00000127022	CANX	0.000543807	0.028851	-0.697677
A_23_P106131	ENSG00000126777	KTN1	4.5e-05	0.0205122	0.677693
A_23_P28375	ENSG00000087338	GMCL1	0.00116908	0.0343366	0.634859
A_24_P152345	NA	NA	0.000798771	0.0318503	0.712259
A_23_P42178	ENSG00000277224	HIST1H2BF	2.19e-05	0.0186479	0.966425
A_23_P53081	ENSG00000021762	OSBPL5	0.000242268	0.024227	-0.597305
A_24_P364025	ENSG00000072401	UBE2D1	0.000308214	0.0254807	-0.924429
A_32_P103945	ENSG00000121578	B4GALT4	0.00081713	0.0319274	-0.67973
A_23_P339818	ENSG00000140450	ARRDC4	0.00155301	0.0369662	1.23855
A_23_P34915	ENSG00000162772	ATF3	0.000189226	0.0234633	1.26179
A_23_P259451	ENSG00000164167	LSM6	3.34e-05	0.0186479	-0.874981
A_23_P219045	ENSG00000197409	HIST1H3D	0.000743031	0.0313499	0.856209
A_23_P421032	ENSG00000133488	SEC14L4	2.66e-05	0.0186479	-0.808185
A_32_P6172	ENSG00000261455	LINC01003	0.000110636	0.0228465	-0.594238
A_23_P202637	ENSG00000110075	PPP6R3	0.000755576	0.0313499	0.730879
A_24_P152635	ENSG00000213839	TMX2P1	0.000287101	0.0249425	-0.697671
A_23_P93881	ENSG00000008282	SYPL1	5.69e-06	0.0186479	1.10714
A_23_P29499	ENSG00000168036	CTNNB1	5.33e-05	0.0210158	0.870515
A_23_P72568	ENSG00000114520	SNX4	0.000109001	0.0228465	-0.674081
A_23_P8013	ENSG00000185130	HIST1H2BL	2.18e-05	0.0186479	0.789781
A_23_P50146	NA	NA	0.000150973	0.0234633	-0.586988
A_23_P350045	ENSG00000129625	REEP5	2.2e-05	0.0186479	-1.24154
A_24_P149124	ENSG00000134986	NREP	5.03e-05	0.0210127	-1.00615
A_32_P41924	ENSG00000269821	KCNQ1OT1	0.00248216	0.0434536	0.601495
A_23_P352957	ENSG00000055483	USP36	0.00325216	0.0479958	0.656633
A_23_P50108	ENSG00000080986	NDC80	9.5e-05	0.0226347	0.600724
A_23_P314712	ENSG00000154040	CABYR	0.000931631	0.0326505	0.651241
A_24_P68631	ENSG00000184270	HIST2H2AB	0.00072629	0.0311352	0.586884
A_23_P213908	ENSG00000164902	PHAX	0.00109719	0.0342434	0.592253
A_32_P228348	ENSG00000253669	FLJ45248	0.000755472	0.0313499	-0.61007
A_23_P22499	ENSG00000130119	GNL3L	8.58e-05	0.0226347	-0.891021
A_23_P59069	ENSG00000274641	HIST1H2BO	4.3e-05	0.0202355	0.697335
A_24_P934800	ENSG00000196678	ERI2	0.000881657	0.0322588	0.661452
A_32_P44808	NA	NA	0.000899577	0.0323171	-0.591641
A_23_P83857	ENSG00000189221	MAOA	7.46e-05	0.0225745	0.608885
A_23_P217236	ENSG00000029993	HMGB3	2.33e-05	0.0186479	-0.887675
A_24_P237586	ENSG00000186352	ANKRD37	7.78e-05	0.0226347	-0.764488
A_23_P402081	ENSG00000233822	HIST1H2BN	1.09e-05	0.0186479	0.929646
A_23_P145238	ENSG00000240912	HIST1H2BK	8.3e-06	0.0186479	0.978386
A_23_P55477	ENSG00000170425	ADORA2B	8.98e-05	0.0226347	-0.614234
A_23_P167997	ENSG00000273802	HIST1H2BG	4.8e-05	0.0208442	0.886619
A_23_P259621	ENSG00000086730	LAT2	9.83e-05	0.0226347	-0.759456
A_23_P128215	ENSG00000120833	SOCS2	5.23e-05	0.0210139	-0.79763
A_23_P44105	ENSG00000213658	LAT	4.01e-06	0.0186479	-1.12343
A_23_P160466	ENSG00000117479	SLC19A2	3.55e-05	0.0186479	-0.711477
A_23_P25638	ENSG00000152193	RNF219	0.000369514	0.026389	0.603491
A_23_P140748	ENSG00000103034	NDRG4	6e-05	0.0210158	-0.645678
A_23_P42036	ENSG00000083099	LYRM2	9.85e-05	0.0226347	-0.608645
A_32_P146635	ENSG00000149212	SESN3	0.000154207	0.0234633	-0.714966
A_23_P21495	ENSG00000275395	FCGBP	0.00161895	0.0372223	0.637733
A_32_P46313	NA	NA	0.000804558	0.0318817	-0.647063
A_23_P211926	ENSG00000114251	WNT5A	0.000128613	0.0234633	-0.792254
A_23_P159877	ENSG00000155961	RAB39B	0.000170425	0.0234633	-0.64112
A_23_P357811	ENSG00000152601	MBNL1	1.73e-06	0.0186479	1.33962
A_23_P200955	ENSG00000230116	NA	0.000170866	0.0234633	0.596638
A_23_P408376	ENSG00000165868	HSPA12A	6.7e-05	0.021674	-0.62329
A_23_P40470	ENSG00000274559	HIST1H2BE	8.02e-05	0.0226347	0.959895
A_24_P201064	ENSG00000173281	PPP1R3B	0.002284	0.0421967	-0.599595
A_23_P35906	ENSG00000196954	CASP4	7.89e-06	0.0186479	-0.973406
A_23_P370635	ENSG00000143797	MBOAT2	0.0001732	0.0234633	-0.759239
A_23_P362148	ENSG00000187957	DNER	0.00137386	0.0358865	-0.837721
A_23_P163481	ENSG00000259288	BUB1B	3.99e-05	0.0193858	0.83014
A_32_P229493	ENSG00000164684	ZNF704	9.03e-05	0.0226347	-0.811867
A_23_P55515	ENSG00000101654	RNMT	0.00206314	0.0407278	0.623752
A_23_P55256	ENSG00000198740	ZNF652	0.00153272	0.0368526	-0.811558
A_32_P189680	ENSG00000128607	KLHDC10	3.32e-05	0.0186479	-0.730542
A_23_P111054	ENSG00000276410	HIST1H2BB	6.33e-05	0.0210158	0.87971
A_23_P74799	ENSG00000085491	SLC25A24	5.87e-05	0.0210158	-0.848498
A_23_P362893	ENSG00000187079	TEAD1	0.000163195	0.0234633	0.633744
A_24_P393571	ENSG00000119125	GDA	0.000154561	0.0234633	-0.617399
A_23_P29773	ENSG00000078081	LAMP3	0.000948044	0.0329762	0.748452
A_23_P104073	ENSG00000188015	S100A3	0.000305148	0.0253817	-0.695041
A_23_P33364	ENSG00000109686	SH3D19	0.000121576	0.0234633	0.886389
A_24_P362540	ENSG00000151693	ASAP2	0.00103557	0.0338977	-0.712185
A_24_P145653	ENSG00000142733	MAP3K6	0.0010377	0.0338977	-0.601919
A_23_P82651	ENSG00000106236	NPTX2	3.59e-05	0.0186479	-0.70962
A_23_P255591	ENSG00000090612	ZNF268	0.000395019	0.0265614	0.976003
A_32_P90812	ENSG00000120457	KCNJ5	2.15e-05	0.0186479	-0.889636
A_23_P353704	ENSG00000125772	GPCPD1	0.000525722	0.028715	0.588701
A_23_P44505	ENSG00000172059	KLF11	0.000842882	0.0319987	0.625412
A_23_P142714	ENSG00000115840	SLC25A12	0.000114657	0.0228592	-0.678775
A_24_P364066	ENSG00000110422	HIPK3	1.41e-05	0.0186479	0.861525
A_32_P25437	ENSG00000064651	SLC12A2	5.7e-06	0.0186479	-1.05441
A_23_P19095	ENSG00000064652	SNX24	0.00245572	0.0432268	-0.699777
A_23_P136405	ENSG00000188389	PDCD1	8.95e-05	0.0226347	-0.60127
A_23_P115922	ENSG00000148730	EIF4EBP2	7.5e-05	0.0225745	0.920531
A_24_P41551	NA	NA	0.000160027	0.0234633	0.605429
A_24_P166663	ENSG00000105810	CDK6	8.63e-05	0.0226347	0.748076
A_23_P6263	ENSG00000183486	MX2	0.000747658	0.0313499	-0.662454
A_24_P68008	ENSG00000162490	DRAXIN	0.00232059	0.0423403	-0.603105
A_23_P404667	ENSG00000100290	BIK	3.11e-05	0.0186479	0.863762
A_23_P30799	ENSG00000277775	HIST1H3F	0.00177141	0.0382031	0.62437
A_23_P209625	ENSG00000138061	CYP1B1	0.00311633	0.0472869	0.611826
A_23_P7882	ENSG00000137266	SLC22A23	0.000140798	0.0234633	-0.751398
A_32_P135348	ENSG00000115183	TANC1	0.000309641	0.0254807	-0.600936
A_24_P166094	ENSG00000164144	ARFIP1	0.000112659	0.0228465	0.728608
A_23_P14302	ENSG00000176438	SYNE3	6.85e-05	0.0219099	-0.65013
A_32_P66934	NA	NA	0.00251956	0.0434933	0.796315
A_23_P81770	ENSG00000112245	PTP4A1	0.00050787	0.0285052	1.03694
