# Supplementary material for: Aurora kinase A (AURKA) interaction with Wnt and Ras-MAPK signalling pathways in colorectal cancer
Source: Sci Rep. 2018 May 14;8:7522. doi: 10.1038/s41598-018-24982-z (PMC5951826; doi:10.1038/s41598-018-24982-z)
Supplement: Supplementary file 3 — Supplementary Table S2 [file 41598_2018_24982_MOESM3_ESM.xls]

## Sheet: Table_S2
Table S2. Significantly deregulated genes (q-value < 0.05 and a fold change greater than 1.5 or less than -1.5) of differential expression analysis of AURKA knockdown in the CRC cell line Caco2.
ProbeName	ENSG	HUGO	log2_FC	p-value	q-value
A_32_P141768	ENSG00000026652	AGPAT4	0.000111596	0.0118358	-0.819151
A_23_P11739	ENSG00000185155	MIXL1	2.9e-06	0.00638821	0.847083
A_23_P109614	ENSG00000168314	MOBP	0.00154531	0.0276165	-0.977702
A_23_P92161	ENSG00000179674	ARL14	1.25e-06	0.0051818	-0.935354
A_23_P204879	ENSG00000102547	CAB39L	2.47e-05	0.00876532	0.61281
A_32_P200697	ENSG00000178882	RFLNA	4.13e-05	0.00932402	-0.672589
A_32_P183718	ENSG00000204335	SP5	7.13e-06	0.00682388	0.710132
A_23_P204630	ENSG00000074527	NTN4	0.000612958	0.0190863	0.623186
A_23_P342910	ENSG00000174010	KLHL15	0.00024578	0.0141831	0.588555
A_23_P104876	ENSG00000064199	SPA17	2e-05	0.00797806	0.659058
A_24_P293530	ENSG00000186377	CYP4X1	4.04e-06	0.00682388	0.773467
A_23_P218442	ENSG00000086548	CEACAM6	4.43e-05	0.00957926	-0.635292
A_32_P147622	ENSG00000235280	MCF2L-AS1	8.61e-05	0.0106781	-0.684296
A_32_P231617	ENSG00000169908	TM4SF1	2.03e-05	0.00797806	-0.742411
A_24_P927041	ENSG00000171864	PRND	0.00255928	0.0341336	0.617627
A_32_P42989	NA	NA	3.11e-05	0.00905322	0.774732
A_23_P154367	ENSG00000081320	STK17B	5.71e-05	0.0100186	0.646434
A_24_P191047	ENSG00000169509	CRCT1	9.82e-06	0.00682388	-0.678383
A_23_P1387	ENSG00000213390	ARHGAP19	7.93e-06	0.00682388	0.744114
A_24_P178423	NA	NA	0.00010532	0.0115563	0.589489
A_23_P37111	ENSG00000100697	DICER1	6.79e-05	0.0100294	-0.753413
A_24_P916496	ENSG00000154229	PRKCA	4.15e-06	0.00682388	-0.786761
A_24_P163009	ENSG00000175772	LINC01106	1.77e-05	0.00780558	0.610194
A_23_P14734	ENSG00000185088	RPS27L	1.06e-05	0.00682388	0.668951
A_23_P416608	ENSG00000005893	LAMP2	4.75e-05	0.00964681	0.979983
A_23_P150018	ENSG00000138166	DUSP5	2.01e-06	0.0051818	-0.880791
A_24_P321511	ENSG00000111711	GOLT1B	1.95e-05	0.00797806	0.627312
A_23_P114947	ENSG00000116741	RGS2	1.1e-05	0.00682388	-0.715822
A_23_P35456	ENSG00000107957	SH3PXD2A	0.00232867	0.0326362	-0.652438
A_32_P334340	ENSG00000198221	AFDN-AS1	1.36e-05	0.00682388	-0.630912
A_23_P204654	ENSG00000049130	KITLG	3.19e-05	0.0090563	0.703176
A_24_P393470	ENSG00000254901	BORCS8	1.61e-05	0.00730813	-0.638319
A_23_P3242	ENSG00000140350	ANP32A	2.15e-05	0.00797806	-0.621233
A_32_P175739	ENSG00000159399	HK2	2.77e-05	0.00876532	-0.646944
A_24_P226008	ENSG00000074416	MGLL	3.84e-05	0.0093035	-0.601196
A_24_P280148	ENSG00000171657	GPR82	0.00130747	0.0256422	1.94574
A_23_P258493	ENSG00000113368	LMNB1	1.85e-06	0.0051818	0.920348
A_23_P211207	ENSG00000197381	ADARB1	1.93e-05	0.00797806	-0.702025
A_24_P117942	ENSG00000196860	TOMM20L	4.93e-05	0.00964681	-0.588172
A_24_P873659	ENSG00000251562	MALAT1	1.06e-05	0.00682388	1.6673
A_23_P21640	ENSG00000170004	CHD3	7.3e-05	0.0100294	0.804078
A_23_P68759	ENSG00000160182	TFF1	2.66e-05	0.00876532	-0.645233
A_24_P84130	ENSG00000118257	NRP2	4.83e-05	0.00964681	0.854528
A_23_P401675	ENSG00000152939	MARVELD2	2.13e-05	0.00797806	-0.656855
A_23_P47614	ENSG00000181649	PHLDA2	4.19e-05	0.00936889	-0.614843
A_24_P217234	ENSG00000138079	SLC3A1	2.03e-05	0.00797806	-0.591455
A_24_P12660	ENSG00000153310	FAM49B	0.00015091	0.0125646	-0.668399
A_24_P791814	ENSG00000164151	ICE1	5.12e-05	0.00982179	0.885132
A_23_P132763	ENSG00000206538	VGLL3	5.5e-05	0.00999363	-0.615908
A_23_P1014	ENSG00000153363	LINC00467	8.62e-06	0.00682388	0.681071
A_23_P123732	ENSG00000148057	IDNK	0.000215591	0.0134412	0.618802
A_23_P137391	ENSG00000074800	ENO1	2.29e-05	0.00831116	0.595852
A_23_P312932	ENSG00000183640	KRTAP8-1	0.000379083	0.0163798	0.758233
A_23_P349882	ENSG00000136940	PDCL	0.000172642	0.0128875	0.602232
A_23_P65110	ENSG00000161800	RACGAP1	6.11e-05	0.0100294	0.64885
A_23_P131866	ENSG00000087586	AURKA	2.28e-07	0.00196179	-1.31236
A_24_P192485	ENSG00000164761	TNFRSF11B	3.02e-07	0.00196179	-1.18248
A_32_P171061	ENSG00000183734	ASCL2	1.32e-05	0.00682388	0.745352
A_24_P152635	ENSG00000213839	TMX2P1	5.42e-05	0.00995714	-0.633458
A_23_P37545	ENSG00000103591	AAGAB	0.000191898	0.0131236	0.619356
A_32_P170664	ENSG00000260912	NA	4.04e-05	0.0093035	-1.05058
A_23_P110882	ENSG00000187189	TSPYL4	8.55e-06	0.00682388	-0.7066
A_24_P303091	ENSG00000169245	CXCL10	6.95e-06	0.00682388	-0.706483
A_24_P256722	ENSG00000198515	CNGA1	0.00190175	0.0301866	0.733198
A_23_P70307	ENSG00000112562	SMOC2	1.37e-05	0.00682388	0.633476
A_23_P308032	ENSG00000110713	NUP98	6.76e-06	0.00682388	0.725016
A_23_P79221	ENSG00000115170	ACVR1	6.36e-06	0.00682388	-0.988324
A_23_P201628	ENSG00000135862	LAMC1	6.01e-06	0.00682388	0.957446
A_23_P84219	ENSG00000163898	LIPH	7.25e-06	0.00682388	-0.784756
A_23_P109171	ENSG00000125864	BFSP1	1.1e-05	0.00682388	0.890622
A_24_P335620	ENSG00000103257	SLC7A5	0.000146195	0.0124575	-0.800921
A_24_P419211	ENSG00000139505	MTMR6	0.000118189	0.0119549	0.778164
A_23_P70387	ENSG00000124701	APOBEC2	2.1e-05	0.00797806	0.600302
A_23_P124619	ENSG00000189334	S100A14	0.0040667	0.0410914	0.617457
A_23_P204194	ENSG00000069431	ABCC9	0.000150907	0.0125646	0.676475
A_23_P21618	ENSG00000121440	PDZRN3	3.71e-05	0.0093035	0.66317
A_23_P24104	ENSG00000122861	PLAU	0.000136587	0.0122291	-0.662273
A_23_P306500	ENSG00000133703	KRAS	1.1e-05	0.00682388	-0.653251
A_23_P80040	ENSG00000101000	PROCR	4.77e-05	0.00964681	-0.63654
A_24_P56270	ENSG00000127334	DYRK2	3.68e-05	0.0093035	0.804733
A_24_P891265	ENSG00000234119	NA	8.2e-06	0.00682388	-0.693264
A_23_P70007	ENSG00000072571	HMMR	1.17e-05	0.00682388	0.742198
A_23_P99260	ENSG00000111142	METAP2	1.46e-05	0.00682388	-0.982839
A_23_P48669	ENSG00000100526	CDKN3	1.23e-05	0.00682388	0.65702
A_23_P8281	ENSG00000027697	IFNGR1	2.81e-05	0.00876532	-0.5934
A_24_P55295	ENSG00000152661	GJA1	8.46e-05	0.0106781	-0.590338
A_23_P10182	ENSG00000168306	ACOX2	2.78e-05	0.00876532	-0.609402
A_23_P39718	ENSG00000171055	FEZ2	7.61e-06	0.00682388	-0.701738
A_23_P135385	ENSG00000147044	CASK	0.000391589	0.0164438	0.586195
A_24_P14776	ENSG00000147041	SYTL5	3.3e-05	0.00927683	-0.598766
A_24_P578571	ENSG00000187871	GFRAL	0.000321248	0.0152194	-0.856263
A_24_P940426	ENSG00000112531	QKI	8.26e-06	0.00682388	0.6914
A_23_P141005	ENSG00000159461	AMFR	4.57e-05	0.00961312	0.647966
A_32_P197340	ENSG00000204334	ERICH2	3.39e-05	0.0093035	0.597784
A_32_P68195	NA	NA	1.45e-05	0.00682388	0.634518
A_23_P5392	ENSG00000115129	TP53I3	2.61e-05	0.00876532	-0.597626
A_23_P93348	ENSG00000227507	LTB	6.4e-05	0.0100294	-0.603955
A_24_P237389	ENSG00000173674	EIF1AX	2.73e-05	0.00876532	-0.695365
A_23_P147185	ENSG00000127022	CANX	2.32e-06	0.00552193	-0.952486
A_23_P40315	ENSG00000089091	DZANK1	1.33e-05	0.00682388	-0.633509
A_23_P106131	ENSG00000126777	KTN1	1.88e-05	0.00793471	0.599399
A_24_P47467	ENSG00000110108	TMEM109	3.18e-07	0.00196179	-1.22046
A_24_P364025	ENSG00000072401	UBE2D1	1.08e-05	0.00682388	-0.91481
A_23_P3221	ENSG00000137767	SQRDL	0.000117253	0.0119549	-0.622527
A_32_P103945	ENSG00000121578	B4GALT4	3.53e-06	0.00682388	-1.16632
A_23_P339818	ENSG00000140450	ARRDC4	0.00211225	0.0315334	0.638945
A_23_P155335	ENSG00000075651	PLD1	1.26e-05	0.00682388	-0.7139
A_24_P607904	ENSG00000144668	ITGA9	2.83e-05	0.00876532	0.637315
A_23_P148015	ENSG00000168646	AXIN2	6.93e-06	0.00682388	0.737587
A_23_P169197	ENSG00000119471	HSDL2	3.46e-05	0.0093035	0.623829
A_32_P11764	NA	NA	0.00106083	0.0235707	-0.621121
A_23_P151915	ENSG00000140297	GCNT3	1.44e-05	0.00682388	-0.660309
A_24_P914075	NA	NA	0.00494855	0.0444865	-0.604881
A_23_P93881	ENSG00000008282	SYPL1	5.63e-06	0.00682388	0.730133
A_23_P148737	ENSG00000133055	MYBPH	3.93e-07	0.00202485	1.20118
A_23_P72568	ENSG00000114520	SNX4	4.74e-05	0.00964681	-0.613567
A_23_P431268	ENSG00000143850	PLEKHA6	3.83e-05	0.0093035	-0.698997
A_23_P350045	ENSG00000129625	REEP5	1.83e-06	0.0051818	-0.972911
A_24_P119201	ENSG00000134046	MBD2	2.8e-05	0.00876532	-1.04367
A_23_P58205	ENSG00000081051	AFP	5.31e-06	0.00682388	-0.764253
A_23_P76488	ENSG00000134531	EMP1	0.000495345	0.0178659	-0.882025
A_23_P317620	ENSG00000188042	ARL4C	9.14e-06	0.00682388	0.676069
A_23_P164047	ENSG00000108960	MMD	4.84e-05	0.00964681	-1.04054
A_24_P273489	ENSG00000178217	SH2D4B	0.000563977	0.0186464	-0.930713
A_23_P502797	ENSG00000085449	WDFY1	0.00038568	0.016411	0.798563
A_23_P80570	ENSG00000114771	AADAC	1.54e-05	0.00712226	-0.672538
A_23_P98350	ENSG00000023445	BIRC3	3.74e-05	0.0093035	-0.625671
A_23_P214281	ENSG00000170915	PAQR8	9.04e-05	0.01094	-0.585785
A_23_P215566	ENSG00000106546	AHR	7.87e-06	0.00682388	-0.703803
A_23_P132644	ENSG00000144959	NCEH1	1.16e-05	0.00682388	-0.669453
A_23_P110212	ENSG00000151726	ACSL1	3.2e-05	0.0090563	0.622739
A_24_P337000	ENSG00000068724	TTC7A	2.73e-05	0.00876532	-0.592867
A_32_P219460	NA	NA	2.17e-05	0.00797806	0.684055
A_23_P357811	ENSG00000152601	MBNL1	5.91e-06	0.00682388	0.730887
A_23_P255345	ENSG00000112299	VNN1	0.000175849	0.0129637	-1.0037
A_23_P2661	ENSG00000127314	RAP1B	7.67e-06	0.00682388	0.696984
A_23_P370635	ENSG00000143797	MBOAT2	7e-06	0.00682388	-0.843157
A_23_P163481	ENSG00000259288	BUB1B	1.84e-05	0.00789241	0.698953
A_23_P80974	ENSG00000151790	TDO2	2e-06	0.0051818	-0.866076
A_23_P74799	ENSG00000085491	SLC25A24	1.1e-05	0.00682388	-0.71368
A_24_P418878	ENSG00000103343	ZNF174	0.00379428	0.0400349	0.625238
A_23_P33364	ENSG00000109686	SH3D19	1.05e-05	0.00682388	0.828233
A_23_P255591	ENSG00000090612	ZNF268	8.72e-05	0.0106865	0.671006
A_23_P133606	ENSG00000064651	SLC12A2	1.39e-05	0.00682388	0.700226
A_23_P19095	ENSG00000064652	SNX24	5.16e-05	0.00983259	-0.858889
A_23_P115922	ENSG00000148730	EIF4EBP2	2.09e-05	0.00797806	0.721795
A_23_P253561	ENSG00000124120	TTPAL	1.38e-05	0.00682388	0.631437
A_24_P166663	ENSG00000105810	CDK6	4.6e-06	0.00682388	0.864799
A_23_P300033	ENSG00000134853	PDGFRA	1.28e-05	0.00682388	0.656543
A_23_P404667	ENSG00000100290	BIK	2.01e-06	0.0051818	0.867859
A_23_P257834	ENSG00000163631	ALB	1.01e-05	0.00682388	-0.854096
A_23_P81770	ENSG00000112245	PTP4A1	0.000194344	0.0131359	0.798808
A_23_P42811	ENSG00000173467	AGR3	1.8e-05	0.00784662	-0.70568
A_24_P309415	ENSG00000152558	TMEM123	1.3e-05	0.00682388	-0.640926
