# Supplementary material for: Aurora kinase A (AURKA) interaction with Wnt and Ras-MAPK signalling pathways in colorectal cancer
Source: Sci Rep. 2018 May 14;8:7522. doi: 10.1038/s41598-018-24982-z (PMC5951826; doi:10.1038/s41598-018-24982-z)
Supplement: Supplementary file 4 — Supplementary Table S3 [file 41598_2018_24982_MOESM4_ESM.xls]

## Sheet: Table_S3
Table S3. Genes in the most significantly deregulated gene modules using Heinz for SW480 with an FDR threshold of 6.21e-4.
ENSG	HUGO	pval	logFC
ENSG00000087586	AURKA	1.69e-06	-1.6382
ENSG00000129625	REEP5	2.2e-05	-1.24154
ENSG00000109654	TRIM2	5.38e-06	-1.1568
ENSG00000213658	LAT	4.01e-06	-1.12343
ENSG00000064651	SLC12A2	5.7e-06	-1.05441
ENSG00000111145	ELK3	7.37e-06	-1.02212
ENSG00000133703	KRAS	9.58e-06	-0.948616
ENSG00000072401	UBE2D1	0.000308	-0.924429
ENSG00000152939	MARVELD2	2.61e-05	-0.86989
ENSG00000110911	SLC11A2	4.45e-05	-0.792957
ENSG00000119638	NEK9	2.65e-05	-0.765096
ENSG00000007168	PAFAH1B1	2.84e-05	-0.754327
ENSG00000164761	TNFRSF11B	3.13e-05	-0.738918
ENSG00000187109	NAP1L1	8.48e-05	-0.591181
ENSG00000182866	LCK	0.000412	-0.486725
ENSG00000177606	JUN	0.000758	0.466953
ENSG00000145425	RPS3A	0.000182	0.554729
ENSG00000175197	DDIT3	0.000106	0.613678
ENSG00000169679	BUB1	3.85e-05	0.728417
ENSG00000159256	MORC3	3.99e-05	0.770957
ENSG00000184678	HIST2H2BE	3.39e-05	0.777391
ENSG00000185130	HIST1H2BL	2.18e-05	0.789781
ENSG00000110422	HIPK3	1.41e-05	0.861525
ENSG00000168036	CTNNB1	5.33e-05	0.870515
ENSG00000233822	HIST1H2BN	1.09e-05	0.929646
ENSG00000072571	HMMR	4.07e-05	0.950437
ENSG00000277224	HIST1H2BF	2.19e-05	0.966425
ENSG00000110713	NUP98	9.71e-06	0.984819
ENSG00000185088	RPS27L	6.91e-06	1.05388
ENSG00000152601	MBNL1	1.73e-06	1.33962
