# Supplementary material for: Aurora kinase A (AURKA) interaction with Wnt and Ras-MAPK signalling pathways in colorectal cancer
Source: Sci Rep. 2018 May 14;8:7522. doi: 10.1038/s41598-018-24982-z (PMC5951826; doi:10.1038/s41598-018-24982-z)
Supplement: Supplementary file 5 — Supplementary Table S4 [file 41598_2018_24982_MOESM5_ESM.xls]

## Sheet: Table_S4
Table S4. Genes in the most significantly deregulated gene modules using Heinz for Caco2 with an FDR threshold of 2.4e-4.
ENSG	HUGO	pval	logFC
ENSG00000087586	AURKA	2.28e-07	-1.31236
ENSG00000164761	TNFRSF11B	3.02e-07	-1.18248
ENSG00000115170	ACVR1	6.36e-06	-0.988324
ENSG00000129625	REEP5	1.83e-06	-0.972911
ENSG00000127022	CANX	2.32e-06	-0.952486
ENSG00000179674	ARL14	1.25e-06	-0.935354
ENSG00000072401	UBE2D1	1.08e-05	-0.91481
ENSG00000138166	DUSP5	2.01e-06	-0.880791
ENSG00000151790	TDO2	2e-06	-0.866076
ENSG00000163631	ALB	1.01e-05	-0.854096
ENSG00000143797	MBOAT2	7e-06	-0.843157
ENSG00000154229	PRKCA	4.15e-06	-0.786761
ENSG00000081051	AFP	5.31e-06	-0.764253
ENSG00000116741	RGS2	1.1e-05	-0.715822
ENSG00000075651	PLD1	1.26e-05	-0.7139
ENSG00000106546	AHR	7.87e-06	-0.703803
ENSG00000133703	KRAS	1.1e-05	-0.653251
ENSG00000170345	FOS	5.35e-05	-0.505727
ENSG00000168036	CTNNB1	8.65e-05	0.512533
ENSG00000134853	PDGFRA	1.28e-05	0.656543
ENSG00000100526	CDKN3	1.23e-05	0.65702
ENSG00000188042	ARL4C	9.14e-06	0.676069
ENSG00000127314	RAP1B	7.67e-06	0.696984
ENSG00000204335	SP5	7.13e-06	0.710132
ENSG00000110713	NUP98	6.76e-06	0.725016
ENSG00000152601	MBNL1	5.91e-06	0.730887
ENSG00000168646	AXIN2	6.93e-06	0.737587
ENSG00000072571	HMMR	1.17e-05	0.742198
ENSG00000185155	MIXL1	2.9e-06	0.847083
ENSG00000105810	CDK6	4.6e-06	0.864799
ENSG00000113368	LMNB1	1.85e-06	0.920348
