# Supplementary material for: Aurora kinase A (AURKA) interaction with Wnt and Ras-MAPK signalling pathways in colorectal cancer
Source: Sci Rep. 2018 May 14;8:7522. doi: 10.1038/s41598-018-24982-z (PMC5951826; doi:10.1038/s41598-018-24982-z)
Supplement: Supplementary file 6 — Supplementary Table S5 [file 41598_2018_24982_MOESM6_ESM.xls]

## Sheet: Table_S5
Table S5. Assigned labels, 'AURKA-gain' and 'AURKA-no-gain', for the TCGA barcodes.
barcode	label
TCGA-F4-6854-01	AURKA-gain
TCGA-AD-6899-01	AURKA-gain
TCGA-AA-3549-01	AURKA-gain
TCGA-AA-3975-01	AURKA-gain
TCGA-A6-6651-01	AURKA-gain
TCGA-AG-A026-01	AURKA-gain
TCGA-AG-A020-01	AURKA-gain
TCGA-DM-A1D6-01	AURKA-gain
TCGA-AA-3956-01	AURKA-gain
TCGA-CM-6172-01	AURKA-gain
TCGA-CK-5912-01	AURKA-gain
TCGA-AF-2691-01	AURKA-gain
TCGA-CA-6716-01	AURKA-gain
TCGA-AA-3556-01	AURKA-gain
TCGA-AA-3532-01	AURKA-gain
TCGA-CM-5868-01	AURKA-gain
TCGA-AA-3560-01	AURKA-gain
TCGA-DY-A0XA-01	AURKA-gain
TCGA-AG-A014-01	AURKA-gain
TCGA-AG-A01Y-01	AURKA-gain
TCGA-AG-3882-01	AURKA-gain
TCGA-AA-3971-01	AURKA-gain
TCGA-AA-3519-01	AURKA-gain
TCGA-D5-6926-01	AURKA-gain
TCGA-CL-5918-01	AURKA-gain
TCGA-AA-3976-01	AURKA-gain
TCGA-AA-3955-01	AURKA-gain
TCGA-AA-3979-01	AURKA-gain
TCGA-DM-A1DB-01	AURKA-gain
TCGA-AG-3896-01	AURKA-gain
TCGA-AG-A008-01	AURKA-gain
TCGA-AA-3842-01	AURKA-gain
TCGA-AA-A017-01	AURKA-gain
TCGA-EF-5830-01	AURKA-gain
TCGA-AG-3902-01	AURKA-gain
TCGA-AA-3858-01	AURKA-gain
TCGA-AG-3742-01	AURKA-gain
TCGA-AA-3846-01	AURKA-gain
TCGA-AG-3909-01	AURKA-gain
TCGA-AA-3712-01	AURKA-gain
TCGA-AU-3779-01	AURKA-gain
TCGA-AA-A01F-01	AURKA-gain
TCGA-AA-3860-01	AURKA-gain
TCGA-AG-A011-01	AURKA-gain
TCGA-AZ-6607-01	AURKA-gain
TCGA-AA-A00Z-01	AURKA-gain
TCGA-AA-3666-01	AURKA-gain
TCGA-AA-3511-01	AURKA-gain
TCGA-AG-3883-01	AURKA-gain
TCGA-CI-6622-01	AURKA-gain
TCGA-DC-5337-01	AURKA-gain
TCGA-AG-3609-01	AURKA-gain
TCGA-AA-3561-01	AURKA-gain
TCGA-DM-A1D0-01	AURKA-gain
TCGA-F5-6812-01	AURKA-gain
TCGA-CK-6748-01	AURKA-gain
TCGA-AA-A00U-01	AURKA-gain
TCGA-AA-3867-01	AURKA-gain
TCGA-AG-3581-01	AURKA-gain
TCGA-AG-A01L-01	AURKA-gain
TCGA-DY-A1DG-01	AURKA-gain
TCGA-AF-4110-01	AURKA-gain
TCGA-AG-A032-01	AURKA-gain
TCGA-AA-3869-01	AURKA-gain
TCGA-A6-6648-01	AURKA-gain
TCGA-G4-6315-01	AURKA-gain
TCGA-A6-6654-01	AURKA-gain
TCGA-AG-A00H-01	AURKA-gain
TCGA-AA-3856-01	AURKA-gain
TCGA-CM-6164-01	AURKA-gain
TCGA-AG-A02G-01	AURKA-gain
TCGA-F5-6702-01	AURKA-gain
TCGA-CM-5341-01	AURKA-gain
TCGA-AF-2687-01	AURKA-gain
TCGA-CM-6166-01	AURKA-gain
TCGA-G5-6235-01	AURKA-gain
TCGA-A6-3807-01	AURKA-gain
TCGA-AY-5543-01	AURKA-gain
TCGA-AA-A01Z-01	AURKA-gain
TCGA-AG-A02X-01	AURKA-gain
TCGA-CM-5349-01	AURKA-gain
TCGA-CL-5917-01	AURKA-gain
TCGA-AA-A02J-01	AURKA-gain
TCGA-CM-6169-01	AURKA-gain
TCGA-AG-3582-01	AURKA-gain
TCGA-AA-3673-01	AURKA-gain
TCGA-AZ-5403-01	AURKA-gain
TCGA-CM-6165-01	AURKA-gain
TCGA-G4-6306-01	AURKA-gain
TCGA-DM-A0X9-01	AURKA-gain
TCGA-AG-3602-01	AURKA-gain
TCGA-AA-3989-01	AURKA-gain
TCGA-A6-5662-01	AURKA-gain
TCGA-DC-6158-01	AURKA-gain
TCGA-AA-3872-01	AURKA-gain
TCGA-D5-6924-01	AURKA-gain
TCGA-DC-6683-01	AURKA-gain
TCGA-G4-6626-01	AURKA-gain
TCGA-AG-3593-01	AURKA-gain
TCGA-AA-3693-01	AURKA-gain
TCGA-AA-3678-01	AURKA-gain
TCGA-AY-4071-01	AURKA-gain
TCGA-AA-A00W-01	AURKA-gain
TCGA-AG-4008-01	AURKA-gain
TCGA-D5-6533-01	AURKA-gain
TCGA-EI-6506-01	AURKA-gain
TCGA-CM-5348-01	AURKA-gain
TCGA-AF-6655-01	AURKA-gain
TCGA-D5-5537-01	AURKA-gain
TCGA-A6-2671-01	AURKA-gain
TCGA-DM-A1D7-01	AURKA-gain
TCGA-AA-A01I-01	AURKA-gain
TCGA-AA-A00Q-01	AURKA-gain
TCGA-AA-3875-01	AURKA-gain
TCGA-A6-2677-01	AURKA-gain
TCGA-F5-6465-01	AURKA-gain
TCGA-AG-3612-01	AURKA-gain
TCGA-AF-6136-01	AURKA-gain
TCGA-AA-A02F-01	AURKA-gain
TCGA-D5-5541-01	AURKA-gain
TCGA-AA-A01T-01	AURKA-gain
TCGA-D5-6932-01	AURKA-gain
TCGA-DY-A1H8-01	AURKA-gain
TCGA-AD-6888-01	AURKA-gain
TCGA-AG-A016-01	AURKA-gain
TCGA-AA-3679-01	AURKA-gain
TCGA-CM-5344-01	AURKA-gain
TCGA-A6-5656-01	AURKA-gain
TCGA-F4-6809-01	AURKA-gain
TCGA-CM-6163-01	AURKA-gain
TCGA-AY-4070-01	AURKA-gain
TCGA-F4-6808-01	AURKA-gain
TCGA-AG-3890-01	AURKA-gain
TCGA-AA-3542-01	AURKA-gain
TCGA-AA-A00L-01	AURKA-gain
TCGA-AA-3530-01	AURKA-gain
TCGA-CM-5860-01	AURKA-gain
TCGA-D5-6922-01	AURKA-gain
TCGA-AG-A00C-01	AURKA-gain
TCGA-AG-3727-01	AURKA-gain
TCGA-AG-3574-01	AURKA-gain
TCGA-AD-6963-01	AURKA-gain
TCGA-AZ-4681-01	AURKA-gain
TCGA-F4-6459-01	AURKA-gain
TCGA-DM-A28E-01	AURKA-gain
TCGA-CM-6679-01	AURKA-gain
TCGA-CM-6677-01	AURKA-gain
TCGA-F5-6464-01	AURKA-gain
TCGA-AA-3814-01	AURKA-gain
TCGA-CM-5864-01	AURKA-gain
TCGA-D5-6536-01	AURKA-gain
TCGA-D5-6898-01	AURKA-gain
TCGA-AA-3968-01	AURKA-gain
TCGA-CM-6167-01	AURKA-gain
TCGA-AG-3893-01	AURKA-gain
TCGA-CK-5915-01	AURKA-gain
TCGA-AG-A01W-01	AURKA-gain
TCGA-AG-3999-01	AURKA-gain
TCGA-CM-5862-01	AURKA-gain
TCGA-F5-6813-01	AURKA-gain
TCGA-AG-3605-01	AURKA-gain
TCGA-AG-3587-01	AURKA-gain
TCGA-A6-3810-01	AURKA-gain
TCGA-DM-A282-01	AURKA-gain
TCGA-A6-5660-01	AURKA-gain
TCGA-DY-A1DC-01	AURKA-gain
TCGA-G4-6299-01	AURKA-gain
TCGA-D5-6535-01	AURKA-gain
TCGA-A6-4105-01	AURKA-gain
TCGA-AG-3887-01	AURKA-gain
TCGA-DM-A1D8-01	AURKA-gain
TCGA-DM-A1HA-01	AURKA-gain
TCGA-AG-3726-01	AURKA-gain
TCGA-DC-5869-01	AURKA-gain
TCGA-EI-6508-01	AURKA-gain
TCGA-CM-4752-01	AURKA-gain
TCGA-AF-3913-01	AURKA-gain
TCGA-CI-6621-01	AURKA-gain
TCGA-AA-A00F-01	AURKA-gain
TCGA-G4-6310-01	AURKA-gain
TCGA-DM-A28F-01	AURKA-gain
TCGA-AG-4015-01	AURKA-gain
TCGA-AG-3584-01	AURKA-gain
TCGA-A6-6138-01	AURKA-gain
TCGA-AA-3685-01	AURKA-gain
TCGA-AG-3894-01	AURKA-gain
TCGA-G4-6625-01	AURKA-gain
TCGA-AA-3544-01	AURKA-gain
TCGA-AA-A00D-01	AURKA-gain
TCGA-AA-3562-01	AURKA-gain
TCGA-A6-5659-01	AURKA-gain
TCGA-AZ-6603-01	AURKA-gain
TCGA-A6-6142-01	AURKA-gain
TCGA-G4-6307-01	AURKA-gain
TCGA-CA-5797-01	AURKA-gain
TCGA-DC-6160-01	AURKA-gain
TCGA-CM-6170-01	AURKA-gain
TCGA-A6-6652-01	AURKA-gain
TCGA-AA-3538-01	AURKA-gain
TCGA-AA-3848-01	AURKA-gain
TCGA-AG-A00Y-01	AURKA-gain
TCGA-AA-A02H-01	AURKA-gain
TCGA-AG-3599-01	AURKA-gain
TCGA-D5-6923-01	AURKA-gain
TCGA-AA-3521-01	AURKA-gain
TCGA-AA-3660-01	AURKA-gain
TCGA-CA-6715-01	AURKA-gain
TCGA-DC-6155-01	AURKA-gain
TCGA-CK-5914-01	AURKA-gain
TCGA-AZ-6605-01	AURKA-gain
TCGA-AA-A01K-01	AURKA-gain
TCGA-AA-A01D-01	AURKA-gain
TCGA-F4-6460-01	AURKA-gain
TCGA-AG-A015-01	AURKA-gain
TCGA-AA-A03J-01	AURKA-gain
TCGA-D5-6537-01	AURKA-gain
TCGA-AG-3598-01	AURKA-gain
TCGA-AA-3984-01	AURKA-no-gain
TCGA-AA-3986-01	AURKA-no-gain
TCGA-AA-3664-01	AURKA-no-gain
TCGA-AG-3901-01	AURKA-no-gain
TCGA-D5-5538-01	AURKA-no-gain
TCGA-AF-2692-01	AURKA-no-gain
TCGA-D5-5539-01	AURKA-no-gain
TCGA-AY-6386-01	AURKA-no-gain
TCGA-AA-3489-01	AURKA-no-gain
TCGA-AA-3548-01	AURKA-no-gain
TCGA-DM-A28G-01	AURKA-no-gain
TCGA-AA-3994-01	AURKA-no-gain
TCGA-CA-6717-01	AURKA-no-gain
TCGA-A6-2678-01	AURKA-no-gain
TCGA-AZ-6600-01	AURKA-no-gain
TCGA-AA-A02O-01	AURKA-no-gain
TCGA-AA-3939-01	AURKA-no-gain
TCGA-AA-3662-01	AURKA-no-gain
TCGA-AA-3555-01	AURKA-no-gain
TCGA-AA-3952-01	AURKA-no-gain
TCGA-D5-6931-01	AURKA-no-gain
TCGA-AA-3837-01	AURKA-no-gain
TCGA-AG-3881-01	AURKA-no-gain
TCGA-F4-6805-01	AURKA-no-gain
TCGA-AA-3696-01	AURKA-no-gain
TCGA-AA-3655-01	AURKA-no-gain
TCGA-A6-5664-01	AURKA-no-gain
TCGA-AG-3898-01	AURKA-no-gain
TCGA-AF-5654-01	AURKA-no-gain
TCGA-AZ-5407-01	AURKA-no-gain
TCGA-AF-2693-01	AURKA-no-gain
TCGA-AZ-6606-01	AURKA-no-gain
TCGA-F4-6569-01	AURKA-no-gain
TCGA-CM-6678-01	AURKA-no-gain
TCGA-CA-6718-01	AURKA-no-gain
TCGA-G4-6323-01	AURKA-no-gain
TCGA-AA-3552-01	AURKA-no-gain
TCGA-D5-6541-01	AURKA-no-gain
TCGA-AG-3578-01	AURKA-no-gain
TCGA-AA-A01V-01	AURKA-no-gain
TCGA-AA-3514-01	AURKA-no-gain
TCGA-G5-6641-01	AURKA-no-gain
TCGA-CM-5863-01	AURKA-no-gain
TCGA-CI-6620-01	AURKA-no-gain
TCGA-CA-5255-01	AURKA-no-gain
TCGA-CM-6675-01	AURKA-no-gain
TCGA-DC-6682-01	AURKA-no-gain
TCGA-CK-4952-01	AURKA-no-gain
TCGA-AG-3580-01	AURKA-no-gain
TCGA-A6-5657-01	AURKA-no-gain
TCGA-A6-6649-01	AURKA-no-gain
TCGA-AA-3850-01	AURKA-no-gain
TCGA-AA-3831-01	AURKA-no-gain
TCGA-AH-6544-01	AURKA-no-gain
TCGA-F4-6704-01	AURKA-no-gain
TCGA-AG-3600-01	AURKA-no-gain
TCGA-CA-5796-01	AURKA-no-gain
TCGA-DM-A28K-01	AURKA-no-gain
TCGA-AA-A01X-01	AURKA-no-gain
TCGA-DC-6157-01	AURKA-no-gain
TCGA-AA-3522-01	AURKA-no-gain
TCGA-AG-3575-01	AURKA-no-gain
TCGA-AZ-4315-01	AURKA-no-gain
TCGA-AH-6643-01	AURKA-no-gain
TCGA-CM-6680-01	AURKA-no-gain
TCGA-AG-3878-01	AURKA-no-gain
TCGA-AA-A03F-01	AURKA-no-gain
TCGA-AA-3870-01	AURKA-no-gain
TCGA-F4-6807-01	AURKA-no-gain
TCGA-A6-6782-01	AURKA-no-gain
TCGA-AA-3851-01	AURKA-no-gain
TCGA-AG-3892-01	AURKA-no-gain
TCGA-D5-6920-01	AURKA-no-gain
TCGA-AG-3594-01	AURKA-no-gain
TCGA-AA-3818-01	AURKA-no-gain
TCGA-AH-6547-01	AURKA-no-gain
TCGA-AF-3400-01	AURKA-no-gain
TCGA-A6-2674-01	AURKA-no-gain
TCGA-AG-3611-01	AURKA-no-gain
TCGA-AF-6672-01	AURKA-no-gain
TCGA-F4-6806-01	AURKA-no-gain
TCGA-A6-6141-01	AURKA-no-gain
TCGA-AZ-6599-01	AURKA-no-gain
TCGA-AA-3510-01	AURKA-no-gain
TCGA-AD-6965-01	AURKA-no-gain
TCGA-AA-A02Y-01	AURKA-no-gain
TCGA-AG-4005-01	AURKA-no-gain
TCGA-DC-6681-01	AURKA-no-gain
TCGA-DM-A1D9-01	AURKA-no-gain
TCGA-AG-3732-01	AURKA-no-gain
TCGA-CK-4950-01	AURKA-no-gain
TCGA-DM-A285-01	AURKA-no-gain
TCGA-AG-3885-01	AURKA-no-gain
TCGA-DT-5265-01	AURKA-no-gain
TCGA-A6-6137-01	AURKA-no-gain
TCGA-AG-A002-01	AURKA-no-gain
TCGA-AD-6890-01	AURKA-no-gain
TCGA-DM-A28C-01	AURKA-no-gain
TCGA-AA-3681-01	AURKA-no-gain
TCGA-AG-3586-01	AURKA-no-gain
TCGA-AA-3524-01	AURKA-no-gain
TCGA-CM-4744-01	AURKA-no-gain
TCGA-D5-6539-01	AURKA-no-gain
TCGA-AA-3812-01	AURKA-no-gain
TCGA-D5-6534-01	AURKA-no-gain
TCGA-CK-6751-01	AURKA-no-gain
TCGA-AA-3977-01	AURKA-no-gain
TCGA-AA-3527-01	AURKA-no-gain
TCGA-D5-7000-01	AURKA-no-gain
TCGA-AA-3684-01	AURKA-no-gain
TCGA-AA-3844-01	AURKA-no-gain
TCGA-AA-3534-01	AURKA-no-gain
TCGA-AG-A025-01	AURKA-no-gain
