# Supplementary material for: Aurora kinase A (AURKA) interaction with Wnt and Ras-MAPK signalling pathways in colorectal cancer
Source: Sci Rep. 2018 May 14;8:7522. doi: 10.1038/s41598-018-24982-z (PMC5951826; doi:10.1038/s41598-018-24982-z)
Supplement: Supplementary file 7 — Supplementary Table S6 [file 41598_2018_24982_MOESM7_ESM.xls]

## Sheet: Table_S6
Table S6. Genes significantly deregulated in the DEA of AURKA-no-gain vs AURKA-gain in TCGA CRC samples.
HGNC symbol	baseMean	log2FoldChange	lfcSE	stat	pvalue	padj
C20orf43	2843.78	-0.785651	0.041909	-18.7466	2.06e-78	4.09e-74
C20orf4	1429.53	-0.679812	0.0422436	-16.0926	2.87e-58	2.84e-54
C20orf11	2659.78	-0.638092	0.0404188	-15.787	3.82e-56	2.52e-52
YTHDF1	2189.57	-0.639656	0.0408093	-15.6743	2.27e-55	1.12e-51
TP53RK	967.7	-0.926136	0.0610297	-15.1752	5.16e-52	2.04e-48
VAPB	1736.59	-0.618834	0.0408206	-15.1598	6.52e-52	2.15e-48
RAE1	1391.82	-0.752768	0.0504268	-14.9279	2.17e-50	6.13e-47
PIGU	1290.17	-0.862074	0.0584154	-14.7577	2.75e-49	6.8e-46
CTNNBL1	1433.1	-0.774657	0.0526524	-14.7127	5.35e-49	1.18e-45
RNF114	3530.93	-0.62922	0.0430683	-14.6098	2.43e-48	4.81e-45
TCFL5	534.407	-0.953568	0.0653437	-14.5931	3.11e-48	5.59e-45
STAU1	4958.16	-0.651353	0.0449775	-14.4818	1.58e-47	2.61e-44
KIAA0406	1008.35	-0.665385	0.0471493	-14.1123	3.19e-45	4.86e-42
TH1L	3255.38	-0.794878	0.0568308	-13.9868	1.88e-44	2.65e-41
RAB22A	1592.42	-0.688112	0.0494926	-13.9033	6.05e-44	7.98e-41
TAF4	873.205	-0.754482	0.0543335	-13.8861	7.69e-44	9.51e-41
C20orf111	1325.8	-0.918842	0.0664944	-13.8183	1.98e-43	2.3e-40
SLC26A9	37.8622	4.49013	0.33162	13.54	9.08e-42	9.98e-39
ZSWIM3	228.751	-0.913088	0.0683271	-13.3635	9.88e-41	1.03e-37
CDK5RAP1	816.355	-0.620128	0.0468842	-13.2268	6.14e-40	6.08e-37
RPRD1B	1248.12	-0.645995	0.0490838	-13.1611	1.47e-39	1.39e-36
DHX35	460.804	-0.618974	0.0473423	-13.0745	4.61e-39	4.15e-36
DDX27	2360.05	-0.781586	0.060358	-12.9492	2.38e-38	2.04e-35
PPP1R3D	367.978	-0.842246	0.065211	-12.9157	3.67e-38	3.03e-35
TM9SF4	4167.05	-0.679468	0.052653	-12.9046	4.24e-38	3.36e-35
CSTF1	946.577	-0.551793	0.0429288	-12.8537	8.2e-38	6.24e-35
RHBDL3	26.5789	2.72273	0.21305	12.7798	2.13e-37	1.56e-34
TOMM34	2223.94	-0.790174	0.061862	-12.7732	2.32e-37	1.64e-34
C20orf20	915.131	-0.698338	0.0547303	-12.7596	2.76e-37	1.88e-34
ASXL1	1845.17	-0.646876	0.0507761	-12.7398	3.55e-37	2.34e-34
TPD52L2	3829.19	-0.631496	0.0497542	-12.6923	6.52e-37	4.16e-34
POFUT1	4185.83	-0.879168	0.0696363	-12.6251	1.53e-36	9.49e-34
DYNLRB1	3097.25	-0.786758	0.0623612	-12.6161	1.72e-36	1.03e-33
KIF19	75.9134	3.03414	0.24126	12.5762	2.85e-36	1.66e-33
TRPC4AP	3502.87	-0.564799	0.0451021	-12.5227	5.61e-36	3.09e-33
UQCC	1311.23	-0.645464	0.0515413	-12.5232	5.57e-36	3.09e-33
MOCS3	496.481	-0.753251	0.060276	-12.4967	7.78e-36	4.16e-33
EIF2S2	3386.87	-0.623465	0.0500637	-12.4535	1.34e-35	6.98e-33
DIDO1	2212.18	-0.635744	0.0520642	-12.2108	2.72e-34	1.38e-31
NCOA6	2360.92	-0.709015	0.0586246	-12.0941	1.13e-33	5.61e-31
YWHAB	11425.6	-0.631806	0.0524666	-12.0421	2.14e-33	1.03e-30
CLDN18	90.7604	4.44644	0.369965	12.0186	2.84e-33	1.31e-30
SNHG11	304.089	-0.794734	0.0661236	-12.0189	2.83e-33	1.31e-30
ABCA4	9.14525	2.83871	0.236611	11.9974	3.67e-33	1.65e-30
OSBPL2	1919.58	-0.583409	0.0487096	-11.9773	4.67e-33	2.06e-30
HSPA2	649.76	1.82543	0.152722	11.9527	6.29e-33	2.71e-30
ACTR5	373.953	-0.633253	0.0529932	-11.9497	6.52e-33	2.74e-30
NCOA5	1293.88	-0.491287	0.0411367	-11.9428	7.08e-33	2.92e-30
DPM1	1070.55	-0.801409	0.0681251	-11.7638	6e-32	2.42e-29
STX16	2150.91	-0.737582	0.062734	-11.7573	6.48e-32	2.56e-29
TGIF2	935.06	-0.853905	0.072672	-11.7501	7.05e-32	2.74e-29
ADNP	2697.48	-0.53089	0.0453075	-11.7175	1.04e-31	3.95e-29
CHMP4B	6555.59	-0.58822	0.0503171	-11.6903	1.43e-31	5.34e-29
PTPN1	1561.59	-0.470724	0.0404719	-11.6309	2.87e-31	1.05e-28
NFS1	928.085	-0.603016	0.0520114	-11.5939	4.42e-31	1.59e-28
NDRG3	1215.72	-0.643889	0.0557212	-11.5555	6.92e-31	2.45e-28
WIF1	129.458	-4.24767	0.369333	-11.5009	1.31e-30	4.53e-28
SPRR1A	32.3429	4.65761	0.405075	11.4982	1.35e-30	4.6e-28
SLC35C2	1835.95	-0.560207	0.0488449	-11.4691	1.89e-30	6.33e-28
MAPRE1	4134.45	-0.614447	0.0538051	-11.4199	3.33e-30	1.1e-27
RPN2	11966.3	-0.539179	0.0472717	-11.4059	3.91e-30	1.27e-27
LSM14B	1483.93	-0.61591	0.0541186	-11.3808	5.21e-30	1.66e-27
IFT52	762.599	-0.745425	0.0656085	-11.3617	6.49e-30	2.04e-27
IL1R2	187.866	1.74499	0.153928	11.3364	8.66e-30	2.68e-27
ELMO2	867.681	-0.512234	0.0451903	-11.335	8.8e-30	2.68e-27
NXF3	29.996	3.95377	0.349169	11.3234	1.01e-29	3.01e-27
SERINC3	3108.95	-0.584436	0.0517163	-11.3008	1.3e-29	3.84e-27
SLMO2	4371.09	-0.762528	0.0675244	-11.2926	1.43e-29	4.15e-27
SNX21	379.77	-0.731483	0.0650384	-11.2469	2.4e-29	6.88e-27
UBE2C	1978.76	-0.828318	0.0745967	-11.1039	1.2e-28	3.39e-26
SYS1	1062.58	-0.563142	0.0507434	-11.0978	1.29e-28	3.58e-26
PXMP4	625.731	-0.64308	0.0582376	-11.0423	2.39e-28	6.56e-26
C20orf108	1988.51	-0.949191	0.0863654	-10.9904	4.25e-28	1.15e-25
DSN1	698.261	-0.698615	0.0636963	-10.9679	5.45e-28	1.46e-25
LOC647979	10642.7	-0.642315	0.0588037	-10.923	8.95e-28	2.36e-25
PDRG1	895.19	-0.760884	0.0698845	-10.8877	1.32e-27	3.43e-25
UBE2V1	4243.12	-0.628832	0.0578675	-10.8667	1.66e-27	4.27e-25
AQP3	604.939	1.88149	0.173615	10.8371	2.3e-27	5.75e-25
SS18L1	528.046	-0.636285	0.058712	-10.8374	2.29e-27	5.75e-25
SPATA2	1052.58	-0.5871	0.0545233	-10.7679	4.88e-27	1.21e-24
RALGAPB	1875.37	-0.60593	0.0565157	-10.7214	8.07e-27	1.97e-24
GMEB2	805.871	-0.575443	0.0538849	-10.6791	1.27e-26	3.08e-24
AURKA	1165.82	-0.701184	0.0657996	-10.6564	1.63e-26	3.88e-24
CALB1	39.4151	3.89383	0.367869	10.5848	3.5e-26	8.26e-24
ZSWIM1	482.85	-0.642209	0.0607597	-10.5697	4.12e-26	9.59e-24
ZBTB7C	378.424	1.61184	0.15429	10.4469	1.51e-25	3.49e-23
C20orf24	4356.61	-0.739184	0.0710017	-10.4108	2.21e-25	5.04e-23
CTSE	958.548	2.76842	0.267948	10.3319	5.05e-25	1.14e-22
GTPBP5	883.923	-0.661727	0.0642536	-10.2987	7.14e-25	1.59e-22
PHF20	1092.93	-0.552551	0.0536719	-10.295	7.42e-25	1.63e-22
COMMD7	1644.43	-0.708841	0.0692021	-10.2431	1.27e-24	2.77e-22
GFI1	62.9783	1.34449	0.13138	10.2336	1.4e-24	3.02e-22
PRPF6	4401.26	-0.663388	0.0649131	-10.2196	1.62e-24	3.45e-22
SLC13A3	207.052	-2.21593	0.217092	-10.2073	1.84e-24	3.87e-22
STK4	1374.32	-0.630236	0.0619127	-10.1794	2.45e-24	5.1e-22
PLAGL2	2490.06	-0.821717	0.0811973	-10.12	4.5e-24	9.27e-22
TFAP2A	84.6735	1.81575	0.179437	10.1191	4.54e-24	9.27e-22
CABLES2	463.533	-0.746748	0.0738794	-10.1077	5.11e-24	1.03e-21
CSE1L	4119.96	-0.601195	0.0595755	-10.0913	6.04e-24	1.21e-21
ALOX5	449.72	1.3942	0.138406	10.0732	7.25e-24	1.44e-21
ATP9A	5078.73	-0.725383	0.0720682	-10.0652	7.87e-24	1.54e-21
L1TD1	687.011	2.75051	0.27427	10.0285	1.14e-23	2.22e-21
TNNC2	241.228	-1.84654	0.184252	-10.0218	1.22e-23	2.35e-21
TMEM61	38.0263	1.66465	0.166487	9.99869	1.54e-23	2.94e-21
TTPAL	608.112	-0.606144	0.060697	-9.9864	1.75e-23	3.3e-21
C20orf112	2024.13	-0.618391	0.0623879	-9.91204	3.69e-23	6.89e-21
DBNDD2	2010.76	-0.590149	0.0595565	-9.90907	3.8e-23	7.03e-21
REP15	149.607	2.01931	0.204253	9.88632	4.77e-23	8.75e-21
RBM39	4322.39	-0.519679	0.0528397	-9.83501	7.96e-23	1.44e-20
DNAJC5	3301.63	-0.608021	0.0618337	-9.83317	8.1e-23	1.45e-20
PFDN4	549.291	-0.97021	0.0986672	-9.83315	8.1e-23	1.45e-20
KLK3	22.3963	2.51281	0.255859	9.82109	9.13e-23	1.61e-20
KIF3B	2350.06	-0.540889	0.0551648	-9.80496	1.07e-22	1.88e-20
C11orf92	164.235	1.93689	0.197591	9.80253	1.1e-22	1.91e-20
ARFGEF2	2557.14	-0.578008	0.0590151	-9.79424	1.19e-22	2.05e-20
OGFR	1793.34	-0.644783	0.0659072	-9.7832	1.33e-22	2.27e-20
GABRP	133.391	2.53611	0.2605	9.73555	2.13e-22	3.6e-20
HM13	5633.83	-0.603439	0.0620227	-9.72932	2.26e-22	3.79e-20
ATP5E	5376.28	-0.734977	0.0756597	-9.71425	2.62e-22	4.36e-20
TPX2	2917.95	-0.665523	0.0686001	-9.70148	2.97e-22	4.9e-20
PLCG1	1890.71	-0.636618	0.0657678	-9.67978	3.68e-22	6.01e-20
EPHA4	138.803	1.54185	0.159665	9.6568	4.6e-22	7.46e-20
EIF6	7220.61	-0.727441	0.0753372	-9.65579	4.65e-22	7.48e-20
C20orf177	283.39	-0.851165	0.0883722	-9.6316	5.88e-22	9.39e-20
RGS13	8.87954	2.16944	0.225534	9.61911	6.64e-22	1.05e-19
ITCH	1601.72	-0.5682	0.0592423	-9.59113	8.71e-22	1.37e-19
HEPACAM2	412.07	2.32452	0.243735	9.53707	1.47e-21	2.29e-19
ZGPAT	945.288	-0.673863	0.0709711	-9.49488	2.2e-21	3.41e-19
RAP1GAP	876.494	1.26102	0.133379	9.45448	3.25e-21	4.98e-19
CPNE1	5696.72	-0.911507	0.0969066	-9.40604	5.15e-21	7.84e-19
PCMTD2	1439.67	-0.751817	0.0800793	-9.38842	6.09e-21	9.2e-19
CHST6	56.3128	1.40003	0.149377	9.37243	7.09e-21	1.06e-18
GDPD5	827.402	-1.2004	0.128131	-9.36857	7.35e-21	1.09e-18
C20orf118	480.971	-0.765958	0.0818122	-9.3624	7.79e-21	1.15e-18
HNF4A	4309.69	-0.725522	0.0774958	-9.36208	7.82e-21	1.15e-18
PCIF1	1398.81	-0.512629	0.0548888	-9.33941	9.69e-21	1.41e-18
HOXB2	96.4211	1.16768	0.125476	9.30597	1.33e-20	1.92e-18
GNG13	7.08364	2.95323	0.318032	9.28595	1.6e-20	2.28e-18
KLK12	135.447	2.41191	0.259718	9.28666	1.59e-20	2.28e-18
SYTL1	389.911	1.23192	0.132824	9.27482	1.78e-20	2.52e-18
R3HDML	32.5809	-1.47016	0.158689	-9.26436	1.96e-20	2.75e-18
RAB27B	29.925	1.5062	0.162999	9.24053	2.45e-20	3.42e-18
CES1	623.053	-2.03675	0.22089	-9.22064	2.95e-20	4.09e-18
TNFSF9	153.031	1.5771	0.171346	9.20417	3.44e-20	4.73e-18
TLE6	15.6658	1.44329	0.156855	9.20147	3.53e-20	4.82e-18
BCL2L1	4425.65	-0.580145	0.0631858	-9.18157	4.25e-20	5.76e-18
KCTD1	110.604	0.974805	0.106184	9.18034	4.3e-20	5.79e-18
ADRM1	4211.85	-0.639061	0.0699109	-9.14108	6.18e-20	8.27e-18
ZFP64	733.524	-0.43842	0.0479787	-9.1378	6.37e-20	8.47e-18
KCNA6	40.4419	1.87799	0.206129	9.11075	8.18e-20	1.08e-17
C20orf165	19.3655	-1.05963	0.116348	-9.10741	8.44e-20	1.11e-17
GPR110	43.5251	1.98433	0.218477	9.08254	1.06e-19	1.38e-17
KLK11	188.028	1.99917	0.220815	9.05362	1.38e-19	1.79e-17
MB	59.9085	1.67288	0.185106	9.03743	1.6e-19	2.06e-17
GSS	2712.88	-0.554042	0.061312	-9.03644	1.62e-19	2.07e-17
DUSP4	362.387	1.42477	0.157713	9.03393	1.66e-19	2.1e-17
SPRR2D	13.7301	3.02912	0.335554	9.02722	1.76e-19	2.22e-17
ATP5A1	8577.86	0.533906	0.0592523	9.01072	2.05e-19	2.56e-17
ACOT8	906.63	-0.747543	0.0830834	-8.99751	2.31e-19	2.87e-17
CBFA2T3	150.362	1.61097	0.179498	8.97484	2.84e-19	3.51e-17
RAB26	83.8561	1.75537	0.196307	8.94195	3.82e-19	4.7e-17
ALDH1L1	280.286	2.07908	0.233726	8.89537	5.82e-19	7.11e-17
FUT8	768.792	0.706086	0.0794879	8.88295	6.51e-19	7.91e-17
BMX	20.3955	1.53942	0.174021	8.84619	9.06e-19	1.09e-16
SFRS6	3733.4	-0.38349	0.0434166	-8.8328	1.02e-18	1.22e-16
MTUS2	5.19609	1.56119	0.177451	8.79783	1.39e-18	1.66e-16
SLC9A8	821.994	-0.521727	0.0593099	-8.79663	1.41e-18	1.67e-16
GALNT8	200.119	1.86494	0.212075	8.79375	1.45e-18	1.7e-16
WNT7B	30.163	1.94905	0.221824	8.78644	1.54e-18	1.81e-16
NEU1	2869.8	-0.719197	0.0819972	-8.77099	1.77e-18	2.06e-16
SPDEF	474.119	1.72801	0.197085	8.76783	1.82e-18	2.11e-16
PCSK1N	164.088	-2.46507	0.281209	-8.76597	1.85e-18	2.13e-16
PIAS2	133.355	0.566859	0.0646841	8.76351	1.89e-18	2.17e-16
ANO7	142.835	1.52012	0.173814	8.74566	2.22e-18	2.51e-16
FER1L6	80.53	2.12711	0.243208	8.74606	2.21e-18	2.51e-16
AFAP1L2	377.303	0.86005	0.0985594	8.72621	2.63e-18	2.96e-16
CA8	130.789	1.81295	0.207913	8.71975	2.79e-18	3.12e-16
PSMA7	7432.35	-0.655382	0.0755002	-8.68053	3.94e-18	4.38e-16
SPRR3	10.9304	3.6629	0.422118	8.67743	4.05e-18	4.48e-16
TRIL	170.683	1.33972	0.155661	8.60667	7.52e-18	8.27e-16
CACNA2D2	153.378	1.69307	0.196875	8.59974	7.99e-18	8.74e-16
SHF	245.124	1.20854	0.140898	8.57739	9.7e-18	1.06e-15
LRMP	53.7563	1.27927	0.149334	8.56649	1.07e-17	1.15e-15
WFDC2	1182.23	1.7182	0.200873	8.55365	1.19e-17	1.28e-15
DNTTIP1	1689.55	-0.621819	0.072943	-8.52473	1.53e-17	1.64e-15
PTGER2	113.745	1.21215	0.14236	8.51467	1.67e-17	1.78e-15
PLA2G4D	17.1575	1.58028	0.186213	8.48642	2.13e-17	2.26e-15
TNFAIP8	247.89	0.721223	0.0850135	8.48363	2.18e-17	2.3e-15
LRRIQ4	16.0457	1.31366	0.155646	8.44007	3.17e-17	3.32e-15
FGGY	786.485	-1.46849	0.174103	-8.43459	3.32e-17	3.46e-15
SNAI3	19.4861	1.00877	0.119647	8.4312	3.42e-17	3.55e-15
FCGBP	25761.7	2.03214	0.241538	8.41333	3.99e-17	4.11e-15
PIPOX	159.122	-1.75632	0.209333	-8.3901	4.86e-17	4.98e-15
PTGDR	61.6669	2.06718	0.247002	8.36907	5.81e-17	5.92e-15
DAPK1	362.116	1.20756	0.145149	8.31944	8.84e-17	8.97e-15
NEURL2	63.9956	-0.748283	0.0899746	-8.3166	9.05e-17	9.14e-15
NEK3	801.849	-0.682342	0.0821887	-8.30214	1.02e-16	1.03e-14
TRIM7	85.6182	1.50446	0.181261	8.29998	1.04e-16	1.04e-14
SPATA18	122.613	1.06991	0.129058	8.29014	1.13e-16	1.13e-14
ATP9B	331.244	0.629006	0.0762067	8.25394	1.53e-16	1.52e-14
DUSP15	70.326	-1.57468	0.190837	-8.25141	1.57e-16	1.53e-14
LCK	273.678	1.13167	0.137149	8.25141	1.57e-16	1.53e-14
QSOX1	4363.33	0.682233	0.0827887	8.24066	1.71e-16	1.67e-14
RALY	6742.57	-0.571357	0.069481	-8.22321	1.98e-16	1.92e-14
TFF1	2415.95	1.65369	0.201208	8.2188	2.06e-16	1.98e-14
C9orf66	6.73674	1.53824	0.187508	8.20362	2.33e-16	2.24e-14
ZHX3	670.132	-0.525557	0.0640986	-8.1992	2.42e-16	2.31e-14
CANT1	4759.04	0.488433	0.0596212	8.19229	2.56e-16	2.44e-14
EDEM2	1106.31	-0.459772	0.0561919	-8.18217	2.79e-16	2.64e-14
NEURL	247.792	1.5135	0.185101	8.17665	2.92e-16	2.75e-14
PARD6B	372.234	-0.636266	0.077823	-8.17581	2.94e-16	2.76e-14
SDC4	6330.71	-0.59838	0.0731971	-8.17492	2.96e-16	2.76e-14
RBL1	253.202	-0.660412	0.0808353	-8.16985	3.09e-16	2.87e-14
SCML1	590.436	-0.727158	0.089111	-8.16014	3.35e-16	3.09e-14
SPACA3	19.5189	-1.93752	0.238033	-8.13971	3.96e-16	3.65e-14
TOX	171.941	1.21015	0.148762	8.13477	4.13e-16	3.78e-14
B3GNT6	293.254	2.23048	0.274802	8.11666	4.79e-16	4.37e-14
LOC645431	19.3627	0.894934	0.110279	8.11516	4.85e-16	4.38e-14
SAMD10	367.883	-0.677027	0.0834271	-8.11519	4.85e-16	4.38e-14
FFAR2	45.0301	1.50176	0.185489	8.09622	5.67e-16	5.1e-14
LOC148709	37.3218	-0.875221	0.108413	-8.07301	6.86e-16	6.14e-14
NPEPL1	1137.93	-0.619175	0.0768255	-8.0595	7.66e-16	6.83e-14
DPH3B	28.2151	-0.65183	0.0809039	-8.05684	7.83e-16	6.95e-14
SPRR1B	11.22	3.09144	0.383761	8.05565	7.91e-16	6.99e-14
SYTL5	149.291	1.29414	0.160769	8.0497	8.3e-16	7.3e-14
COL9A3	522.01	-1.61946	0.201754	-8.0269	1e-15	8.75e-14
C20orf56	759.229	1.59494	0.199157	8.00846	1.16e-15	1.01e-13
C17orf28	1282.84	0.847369	0.105911	8.0008	1.24e-15	1.07e-13
ABHD3	623.302	0.627537	0.0784606	7.99811	1.26e-15	1.09e-13
ARSJ	169.146	1.11366	0.139298	7.99485	1.3e-15	1.11e-13
CES4	28.4009	-2.11431	0.264466	-7.99464	1.3e-15	1.11e-13
TSPAN6	3646.18	-0.67013	0.0839373	-7.9837	1.42e-15	1.21e-13
RGN	28.1561	-1.85002	0.232126	-7.96992	1.59e-15	1.35e-13
VWA3B	7.69532	1.28911	0.162145	7.95037	1.86e-15	1.57e-13
AGR2	11854	0.93779	0.118029	7.94544	1.94e-15	1.63e-13
TMEM229B	272.346	0.799198	0.100682	7.93784	2.06e-15	1.73e-13
C16orf54	53.7751	1.30435	0.164638	7.92256	2.33e-15	1.94e-13
C13orf23	2729.37	-0.611783	0.0774063	-7.90352	2.71e-15	2.25e-13
DNASE1	205.063	-0.999292	0.126539	-7.89711	2.85e-15	2.36e-13
MMP24	367.939	-0.622467	0.0789749	-7.88184	3.23e-15	2.66e-13
TP63	5.79422	1.48953	0.189087	7.8775	3.34e-15	2.74e-13
TOP1	3161.54	-0.512324	0.0650653	-7.874	3.43e-15	2.81e-13
NCRNA00176	26.3885	-1.45421	0.18478	-7.86994	3.55e-15	2.89e-13
GNA14	106.294	0.877939	0.111983	7.8399	4.51e-15	3.66e-13
DAPP1	121.757	1.09576	0.139912	7.83176	4.81e-15	3.89e-13
EGLN3	931.46	0.865213	0.110601	7.82282	5.17e-15	4.16e-13
CEP250	1133.2	-0.592583	0.0758637	-7.81115	5.67e-15	4.54e-13
CKAP4	2650.39	0.562282	0.0720287	7.80636	5.89e-15	4.7e-13
CTSA	7038.96	-0.597756	0.0766226	-7.80131	6.13e-15	4.87e-13
FGFBP1	192.839	1.13587	0.146055	7.77696	7.43e-15	5.88e-13
TCN1	530.385	2.34278	0.301262	7.77656	7.45e-15	5.88e-13
NCOA3	1115.79	-0.489677	0.0629909	-7.77377	7.62e-15	5.98e-13
ITGB7	229.373	0.951213	0.1224	7.77134	7.77e-15	6.07e-13
LPIN3	824.498	-0.626256	0.080589	-7.77098	7.79e-15	6.07e-13
LOC388796	1058.02	-0.717138	0.0925902	-7.74529	9.54e-15	7.4e-13
CLCA2	6.00725	2.10424	0.272143	7.73211	1.06e-14	8.18e-13
ANKRD27	1259.7	-0.390638	0.0505484	-7.72799	1.09e-14	8.41e-13
PLK2	421.422	0.734347	0.0951499	7.7178	1.18e-14	9.08e-13
DRD2	125.49	-1.94216	0.2517	-7.71618	1.2e-14	9.16e-13
AFG3L2	1417.79	0.485637	0.063061	7.70106	1.35e-14	1.03e-12
C14orf159	663.659	0.656813	0.0853323	7.69712	1.39e-14	1.06e-12
CNDP2	3236.47	0.467097	0.0607265	7.69183	1.45e-14	1.1e-12
C19orf51	21.3682	1.21427	0.158349	7.66829	1.74e-14	1.31e-12
MLPH	995.981	1.09555	0.14308	7.65688	1.9e-14	1.43e-12
MYBL2	2831.31	-0.741672	0.0969034	-7.65373	1.95e-14	1.46e-12
FAM174B	319.692	0.885871	0.115865	7.6457	2.08e-14	1.55e-12
NAPG	619.348	0.521431	0.0682597	7.63893	2.19e-14	1.62e-12
DOCK8	307.053	0.950016	0.124394	7.63718	2.22e-14	1.64e-12
SLC17A9	1058.25	-1.03681	0.135778	-7.63607	2.24e-14	1.65e-12
TRERF1	188.754	0.80343	0.105268	7.63223	2.31e-14	1.69e-12
KRT5	39.1453	2.15663	0.282744	7.62751	2.39e-14	1.75e-12
SLAIN1	47.1658	1.56519	0.205315	7.62337	2.47e-14	1.79e-12
TCL6	10.0976	2.22099	0.291326	7.62374	2.46e-14	1.79e-12
C10orf57	547.444	0.539483	0.0707789	7.62208	2.5e-14	1.8e-12
SLC16A8	5.28522	1.4522	0.190777	7.61203	2.7e-14	1.94e-12
KLF4	1503.14	0.785251	0.103276	7.60339	2.88e-14	2.07e-12
GOLGA6L6	5.74479	-2.13796	0.281246	-7.60172	2.92e-14	2.09e-12
NRG4	3.48686	1.77727	0.233937	7.59723	3.03e-14	2.15e-12
SH3GL2	5.86002	2.16002	0.284567	7.59053	3.19e-14	2.26e-12
RASD1	268.084	1.31729	0.173993	7.5709	3.71e-14	2.62e-12
RSPO4	11.656	-2.61901	0.346101	-7.56717	3.81e-14	2.69e-12
DGKA	501.893	0.686671	0.0907631	7.56553	3.86e-14	2.71e-12
NECAB3	654.152	-0.569632	0.0753409	-7.56073	4.01e-14	2.8e-12
KIT	164.152	1.10867	0.146782	7.55316	4.25e-14	2.96e-12
RETNLB	256.95	2.08053	0.275487	7.55219	4.28e-14	2.97e-12
C7orf36	503.429	-0.663366	0.0878506	-7.55107	4.32e-14	2.99e-12
NLRX1	381.609	0.556509	0.0737073	7.55025	4.34e-14	3e-12
SPRR2A	16.8226	2.69578	0.357262	7.54568	4.5e-14	3.09e-12
TLL2	13.5242	1.1157	0.147869	7.54516	4.52e-14	3.09e-12
TFF2	83.5843	1.89112	0.250683	7.54386	4.56e-14	3.11e-12
TLR5	46.3172	0.891889	0.118359	7.53546	4.87e-14	3.31e-12
NUFIP1	356.654	-0.518673	0.068886	-7.52945	5.1e-14	3.44e-12
RALBP1	1538.04	0.423002	0.0561773	7.52977	5.08e-14	3.44e-12
ST6GALNAC1	2572.89	1.15148	0.152962	7.52792	5.16e-14	3.47e-12
SERINC4	12.5839	1.14458	0.152278	7.51638	5.63e-14	3.78e-12
CXCL17	28.3995	2.60533	0.346721	7.5142	5.73e-14	3.83e-12
SH2D6	10.3959	1.99123	0.265015	7.51365	5.75e-14	3.83e-12
RAB3B	13.0925	1.20358	0.160283	7.5091	5.95e-14	3.95e-12
REG4	8582.85	2.14375	0.286626	7.47926	7.47e-14	4.95e-12
LPO	17.9559	-2.0673	0.276693	-7.47147	7.93e-14	5.23e-12
LOC646762	378.951	-0.580444	0.0777414	-7.46634	8.25e-14	5.42e-12
NEDD9	1264.98	0.622068	0.0834231	7.45678	8.87e-14	5.81e-12
C8orf33	2431.72	-0.597238	0.0801137	-7.45487	9e-14	5.88e-12
DNMT3B	137.016	-0.762141	0.102271	-7.45219	9.18e-14	5.98e-12
PHLDA1	3642.63	0.811153	0.108862	7.45117	9.25e-14	6e-12
SLC37A1	1292.2	0.573067	0.0769371	7.44852	9.44e-14	6.11e-12
ABAT	664.718	-0.94763	0.127237	-7.44775	9.49e-14	6.12e-12
PPP4R1	943.209	0.417618	0.0561006	7.44408	9.76e-14	6.27e-12
SHISA9	62.02	-2.21159	0.297443	-7.43532	1.04e-13	6.67e-12
TMEM92	228.49	0.83309	0.112047	7.43517	1.04e-13	6.67e-12
LOC84740	117.3	2.32323	0.312512	7.43405	1.05e-13	6.68e-12
SLC2A4RG	1282.69	-0.622457	0.0837282	-7.43425	1.05e-13	6.68e-12
LNX2	1123.92	-0.582443	0.0784544	-7.42397	1.14e-13	7.19e-12
MAP3K6	371.736	0.642314	0.0865611	7.42035	1.17e-13	7.36e-12
CHD3	1704.61	0.57401	0.077453	7.41108	1.25e-13	7.87e-12
SERPINA3	217.11	1.60349	0.21651	7.40605	1.3e-13	8.15e-12
MMP28	177.833	1.18321	0.16059	7.36793	1.73e-13	1.08e-11
KLK1	596.611	1.12603	0.152993	7.35998	1.84e-13	1.14e-11
RIMS3	121.438	0.91664	0.12467	7.35253	1.94e-13	1.21e-11
RNF125	165.329	0.822667	0.112066	7.34089	2.12e-13	1.31e-11
DEGS2	852.466	1.0884	0.148371	7.33569	2.21e-13	1.36e-11
TYMS	895.622	0.599943	0.0818092	7.33344	2.24e-13	1.38e-11
N6AMT2	191.709	-0.635407	0.0867687	-7.323	2.42e-13	1.49e-11
PKM2	24743.3	0.50682	0.0692586	7.3178	2.52e-13	1.54e-11
C6orf64	550.644	-0.33271	0.0455062	-7.31132	2.65e-13	1.61e-11
SH2D7	5.89989	1.48455	0.203455	7.2967	2.95e-13	1.79e-11
GTF3A	4746.63	-0.697867	0.0957513	-7.28833	3.14e-13	1.9e-11
GJB5	73.0672	2.06052	0.283144	7.2773	3.41e-13	2.06e-11
POU5F1B	182.467	-0.942078	0.129738	-7.26137	3.83e-13	2.31e-11
RHOV	132.713	1.01134	0.139438	7.25297	4.08e-13	2.45e-11
APOM	62.7621	-0.928261	0.12807	-7.24807	4.23e-13	2.53e-11
BLCAP	2193.4	-0.42476	0.0586516	-7.2421	4.42e-13	2.63e-11
L3MBTL	152.624	-0.939823	0.129856	-7.23743	4.57e-13	2.72e-11
SLC2A12	330.882	-0.929884	0.128577	-7.23213	4.75e-13	2.82e-11
FSCN1	1317.64	1.05291	0.14563	7.23006	4.83e-13	2.85e-11
TOP1P1	197.061	-0.577404	0.0798772	-7.22865	4.88e-13	2.87e-11
MAP1LC3A	529.34	-0.632739	0.0876761	-7.21677	5.32e-13	3.13e-11
AQP5	17.5875	2.0529	0.284818	7.20777	5.69e-13	3.33e-11
RAET1L	25.2178	1.32846	0.184683	7.19317	6.33e-13	3.7e-11
REEP1	169.21	-1.34973	0.187742	-7.18926	6.51e-13	3.79e-11
NXPH4	76.8749	1.71787	0.239091	7.18501	6.72e-13	3.9e-11
SLC9A2	401.409	1.09139	0.151906	7.18463	6.74e-13	3.9e-11
AGAP2	96.6805	1.0554	0.147017	7.17877	7.03e-13	4.06e-11
C14orf64	8.17977	1.45506	0.20274	7.17696	7.13e-13	4.1e-11
GOLGA6L1	3.62252	-2.25819	0.31467	-7.17637	7.16e-13	4.11e-11
INSM1	20.9934	1.74742	0.243663	7.17146	7.42e-13	4.23e-11
RPIA	1314.39	-0.354278	0.0493988	-7.17179	7.4e-13	4.23e-11
TMC8	332.361	0.85762	0.119608	7.17025	7.49e-13	4.26e-11
PAX9	37.2626	1.33582	0.186608	7.15843	8.16e-13	4.63e-11
C6orf123	48.9937	-1.0535	0.14723	-7.15549	8.34e-13	4.71e-11
SS18	886.278	0.385134	0.0538698	7.14934	8.72e-13	4.92e-11
SCML2	79.5848	-0.956855	0.133934	-7.14423	9.05e-13	5.09e-11
GDF10	30.3431	-2.22036	0.311366	-7.13103	9.96e-13	5.59e-11
PRSS21	67.9379	2.65685	0.372969	7.12351	1.05e-12	5.88e-11
LIMA1	2950.47	0.589466	0.0827551	7.12301	1.06e-12	5.89e-11
FOXI1	9.83717	2.37573	0.333622	7.12102	1.07e-12	5.96e-11
ABCC6P2	70.9211	-0.743496	0.104425	-7.11989	1.08e-12	5.99e-11
GNA15	250.931	0.804719	0.11311	7.11448	1.12e-12	6.21e-11
PHACTR3	62.5203	-1.38456	0.194764	-7.10889	1.17e-12	6.45e-11
BARX2	103.36	1.26941	0.178678	7.10444	1.21e-12	6.64e-11
ZNF263	772.198	-0.305659	0.0430907	-7.09338	1.31e-12	7.18e-11
E2F1	737.983	-0.572663	0.0807903	-7.08827	1.36e-12	7.42e-11
C4orf34	422.46	0.597443	0.0846524	7.0576	1.69e-12	9.24e-11
ZNF488	68.5546	1.17692	0.166769	7.05717	1.7e-12	9.24e-11
FAM46A	475.495	0.594076	0.0842092	7.05476	1.73e-12	9.38e-11
DUOX1	103.672	1.11775	0.158936	7.0327	2.03e-12	1.1e-10
ALAS1	1553.99	0.358569	0.0510587	7.02267	2.18e-12	1.17e-10
C11orf95	526.958	-0.600987	0.0855925	-7.02149	2.2e-12	1.18e-10
GLT25D2	36.002	1.61321	0.229779	7.0207	2.21e-12	1.18e-10
F10	166.902	-1.27235	0.181417	-7.01339	2.33e-12	1.24e-10
SLC30A2	83.7023	-1.53691	0.219389	-7.00541	2.46e-12	1.31e-10
SLC18A1	42.8567	1.85447	0.264828	7.00254	2.51e-12	1.34e-10
GPRC5D	14.5222	0.782132	0.11173	7.00018	2.56e-12	1.36e-10
GJC2	105.148	1.45543	0.208005	6.99708	2.61e-12	1.38e-10
RASL10B	80.9374	-1.31813	0.188399	-6.99647	2.62e-12	1.39e-10
HMSD	1.71544	1.94312	0.277757	6.99575	2.64e-12	1.39e-10
UPK1B	1.48379	2.92595	0.418325	6.99444	2.66e-12	1.4e-10
TMCO4	596.938	0.459106	0.0656752	6.99055	2.74e-12	1.43e-10
AGR3	650.509	1.2992	0.185935	6.98736	2.8e-12	1.46e-10
ARFGAP1	2761.36	-0.573937	0.0822226	-6.98029	2.95e-12	1.53e-10
CAPN9	172.765	1.43301	0.205323	6.97931	2.97e-12	1.54e-10
HYAL1	220.509	1.35414	0.194104	6.97638	3.03e-12	1.57e-10
GTF2F2	976.03	-0.530604	0.0761566	-6.96728	3.23e-12	1.67e-10
SRD5A3	530.884	0.580977	0.0833973	6.96637	3.25e-12	1.68e-10
CBFA2T2	1139.94	-0.401517	0.0576445	-6.9654	3.27e-12	1.68e-10
CHRM1	27.5256	1.37226	0.197174	6.95963	3.41e-12	1.75e-10
SLC38A3	26.9605	-1.72383	0.247811	-6.95624	3.49e-12	1.79e-10
USPL1	544.452	-0.521604	0.0749946	-6.95522	3.52e-12	1.8e-10
TMEM189	1390.58	-0.382356	0.0550297	-6.94818	3.7e-12	1.88e-10
AACS	1125.63	0.404183	0.0581851	6.94649	3.74e-12	1.9e-10
DSCR6	31.1732	-1.22372	0.176259	-6.94277	3.84e-12	1.95e-10
CLCA1	4054.85	2.08468	0.300396	6.93976	3.93e-12	1.98e-10
TNFSF13	871.768	0.617889	0.0891162	6.93351	4.11e-12	2.07e-10
SNORA39	12.8675	-0.810948	0.116968	-6.93305	4.12e-12	2.07e-10
ETNK2	84.6444	-0.963056	0.139131	-6.92192	4.46e-12	2.23e-10
MPPE1	414.269	0.381699	0.055175	6.91797	4.58e-12	2.29e-10
ASRGL1	403.779	0.905351	0.131027	6.90966	4.86e-12	2.42e-10
PABPC1L	467.87	-0.894711	0.129592	-6.90406	5.05e-12	2.51e-10
CRYM	151.915	0.935812	0.135569	6.90286	5.1e-12	2.52e-10
SEMA4B	2310.49	0.562518	0.081492	6.90274	5.1e-12	2.52e-10
FAM48A	976.687	-0.427362	0.0619246	-6.90133	5.15e-12	2.54e-10
SUSD4	8.92324	1.29508	0.187942	6.89088	5.54e-12	2.73e-10
DRP2	36.8934	1.34019	0.194763	6.88114	5.94e-12	2.92e-10
VAV3	2161.1	-0.864648	0.125683	-6.87958	6e-12	2.94e-10
AVIL	80.7684	0.976261	0.14192	6.87894	6.03e-12	2.95e-10
SCN5A	17.1949	-1.31855	0.191771	-6.87564	6.17e-12	3.01e-10
SHROOM4	621.605	-0.619755	0.0901535	-6.87444	6.22e-12	3.03e-10
SAP18	3774.82	-0.459713	0.0669541	-6.86609	6.6e-12	3.2e-10
ZNF439	65.6982	-0.922205	0.134392	-6.86208	6.79e-12	3.28e-10
F3	876.473	0.767464	0.112127	6.84457	7.67e-12	3.7e-10
PMEPA1	4797.22	-0.726898	0.10623	-6.84268	7.77e-12	3.74e-10
LMO4	590.254	0.579278	0.0847129	6.83813	8.02e-12	3.85e-10
C19orf59	31.4889	1.5938	0.233119	6.83688	8.09e-12	3.88e-10
TRIB2	349.211	0.696363	0.101943	6.83091	8.44e-12	4.03e-10
PRIC285	2158.39	-0.609649	0.089279	-6.82858	8.58e-12	4.09e-10
ANPEP	2124.44	1.47849	0.216558	6.82725	8.66e-12	4.12e-10
PKLR	104.247	-1.57722	0.231196	-6.82199	8.98e-12	4.26e-10
ARL11	116.799	-1.08234	0.158975	-6.80828	9.88e-12	4.68e-10
FDXR	504.351	0.658184	0.0967029	6.80624	1e-11	4.73e-10
SUSD3	192.336	-1.03128	0.151575	-6.80376	1.02e-11	4.8e-10
SRC	3012.78	-0.38648	0.0568215	-6.80165	1.03e-11	4.86e-10
LCN15	1222.28	2.61977	0.385639	6.79332	1.1e-11	5.14e-10
KRT6C	65.7535	1.95352	0.287824	6.78722	1.14e-11	5.35e-10
MIA	72.1173	1.76	0.259337	6.78654	1.15e-11	5.36e-10
TRPV6	6.93606	2.21237	0.32628	6.7806	1.2e-11	5.57e-10
GGT7	616.128	-0.660895	0.0974961	-6.77868	1.21e-11	5.63e-10
C3orf32	88.1662	-1.21056	0.178703	-6.77412	1.25e-11	5.8e-10
PDE4B	271.832	0.841167	0.124221	6.77155	1.27e-11	5.89e-10
LY6G6F	9.41803	-1.38197	0.204134	-6.76994	1.29e-11	5.94e-10
C18orf19	377.722	0.40949	0.0605453	6.76336	1.35e-11	6.21e-10
ANKRD45	4.64419	1.59246	0.235489	6.76233	1.36e-11	6.24e-10
ANKRD43	421.222	-0.745688	0.110365	-6.75656	1.41e-11	6.47e-10
CDC42EP1	2738.64	0.61644	0.0913825	6.74571	1.52e-11	6.96e-10
GJC3	6.79412	-1.24132	0.184117	-6.74202	1.56e-11	7.12e-10
PIGT	5797.18	-0.405824	0.0602056	-6.74062	1.58e-11	7.18e-10
MUC6	44.3796	1.85849	0.275933	6.73528	1.64e-11	7.43e-10
PVRL4	421.635	0.749884	0.111379	6.73272	1.67e-11	7.54e-10
FARP1	2229.24	-0.526608	0.0782372	-6.73092	1.69e-11	7.62e-10
FAM192A	1446.45	-0.260638	0.0387362	-6.72853	1.71e-11	7.73e-10
ERN2	1553.84	0.837807	0.124532	6.72764	1.72e-11	7.76e-10
DYRK4	381.433	0.555032	0.0825827	6.72092	1.81e-11	8.1e-10
CYP1A1	4.92249	2.66205	0.396161	6.71961	1.82e-11	8.16e-10
ARFRP1	1045.96	-0.542484	0.0807767	-6.71584	1.87e-11	8.35e-10
MPP1	733.951	-0.805965	0.120122	-6.70957	1.95e-11	8.7e-10
SLC25A15	830.622	-0.416792	0.0621403	-6.70727	1.98e-11	8.82e-10
ATP2A3	2625.12	0.836747	0.124831	6.70306	2.04e-11	9.06e-10
SLC7A6	1521.59	-0.358548	0.0534939	-6.70259	2.05e-11	9.07e-10
FECH	264.253	0.426424	0.0636528	6.69922	2.1e-11	9.26e-10
TTC9	199.73	0.904335	0.135141	6.69177	2.2e-11	9.72e-10
SLCO4A1	1622.65	-0.676386	0.101141	-6.68758	2.27e-11	9.98e-10
CACNA1C	358.647	0.936093	0.140018	6.68553	2.3e-11	1.01e-09
KBTBD6	348.082	-0.419632	0.0628041	-6.6816	2.36e-11	1.03e-09
ZNF251	341.869	-0.480632	0.0719995	-6.67549	2.46e-11	1.08e-09
CCNB3	5.89168	0.975502	0.146184	6.67309	2.5e-11	1.09e-09
ADSSL1	31.3137	0.98701	0.147985	6.66966	2.56e-11	1.12e-09
CTSL2	363.013	-0.802881	0.120464	-6.66493	2.65e-11	1.15e-09
ENOSF1	469.985	0.568799	0.0854309	6.658	2.78e-11	1.2e-09
CALHM1	1.19348	1.70416	0.25617	6.65246	2.88e-11	1.25e-09
CAMTA2	843.885	0.424113	0.0637695	6.65072	2.92e-11	1.26e-09
PADI1	55.7473	1.27952	0.192416	6.64974	2.94e-11	1.26e-09
SCG5	115.383	1.04717	0.157501	6.64866	2.96e-11	1.27e-09
ZNF217	1545.85	-0.439931	0.0662177	-6.64371	3.06e-11	1.31e-09
SNPH	77.5896	0.792308	0.119316	6.64043	3.13e-11	1.34e-09
SULT1C4	22.9986	1.42386	0.21447	6.63897	3.16e-11	1.35e-09
C2orf34	196.32	-0.384916	0.0580313	-6.63291	3.29e-11	1.4e-09
ZMYND8	1855.43	-0.448794	0.0676738	-6.63172	3.32e-11	1.41e-09
KIAA1324	2491.5	1.02357	0.154533	6.62361	3.51e-11	1.49e-09
DLGAP4	2360.24	-0.334014	0.050439	-6.62214	3.54e-11	1.5e-09
NANP	286.33	-0.487443	0.0736472	-6.61863	3.63e-11	1.53e-09
MYL12A	5778.42	0.355798	0.0538032	6.61296	3.77e-11	1.59e-09
FRG1B	255.288	-0.538268	0.081477	-6.60638	3.94e-11	1.65e-09
SCAND1	1866.27	-0.687261	0.104052	-6.60495	3.98e-11	1.66e-09
TTLL9	7.62222	-0.778257	0.117826	-6.60514	3.97e-11	1.66e-09
MUC1	3974.77	1.0635	0.161035	6.60414	4e-11	1.67e-09
DLEC1	16.7239	0.949512	0.144064	6.5909	4.37e-11	1.82e-09
MED11	215.909	0.408362	0.0620025	6.58622	4.51e-11	1.87e-09
MED4	1172.23	-0.466251	0.0707908	-6.58632	4.51e-11	1.87e-09
ECM1	983.688	0.760766	0.115568	6.58286	4.61e-11	1.91e-09
KCNK17	13.6012	-1.27056	0.193108	-6.57951	4.72e-11	1.95e-09
C16orf55	236.573	-0.454746	0.0691222	-6.57888	4.74e-11	1.95e-09
THSD1P1	268.137	-0.682339	0.103748	-6.5769	4.8e-11	1.98e-09
ATOH1	172.371	1.48131	0.225246	6.57641	4.82e-11	1.98e-09
CD70	32.2222	1.25919	0.191539	6.57404	4.9e-11	2.01e-09
STOX1	124.891	-0.932962	0.142006	-6.5699	5.03e-11	2.06e-09
C11orf9	755.658	0.990553	0.150796	6.56883	5.07e-11	2.07e-09
CHD6	927.556	-0.474216	0.0722641	-6.56227	5.3e-11	2.16e-09
LY6G6E	10.2373	-1.33068	0.202846	-6.56005	5.38e-11	2.19e-09
RNF6	1276.6	-0.439812	0.0670566	-6.55882	5.42e-11	2.2e-09
SLC5A6	2794.35	-0.566271	0.0863345	-6.55904	5.42e-11	2.2e-09
FAM181B	3.35235	1.52329	0.232347	6.55612	5.52e-11	2.23e-09
FITM2	170.106	-0.666436	0.101663	-6.55536	5.55e-11	2.24e-09
POLR1D	3441.59	-0.508805	0.0776898	-6.54919	5.79e-11	2.33e-09
IQCG	78.7063	0.618657	0.0945185	6.54535	5.94e-11	2.38e-09
UCP2	1394.06	0.704253	0.107605	6.54478	5.96e-11	2.39e-09
CFD	497.107	1.20832	0.184662	6.5434	6.01e-11	2.4e-09
GYG2	468.346	-0.783096	0.119728	-6.54061	6.13e-11	2.44e-09
UCHL3	1063.87	-0.501143	0.0767506	-6.52949	6.6e-11	2.63e-09
POLR2A	3972.76	0.494923	0.0758641	6.52381	6.85e-11	2.72e-09
PRR14	882.395	-0.336607	0.0516329	-6.51924	7.07e-11	2.8e-09
UCKL1AS	34.6539	-0.824801	0.126527	-6.5188	7.09e-11	2.81e-09
SERPINB1	4102.44	0.548057	0.0841241	6.51486	7.28e-11	2.87e-09
IL1RN	356.806	1.02962	0.15823	6.50715	7.66e-11	3.02e-09
C7orf11	775.506	-0.392089	0.0602606	-6.50655	7.69e-11	3.03e-09
GSTZ1	328.348	0.655334	0.100829	6.49949	8.06e-11	3.16e-09
TACSTD2	1048.27	1.40898	0.216842	6.49776	8.15e-11	3.2e-09
NR4A2	255.842	0.755071	0.116344	6.48998	8.58e-11	3.36e-09
AS3MT	54.7002	-0.940521	0.144949	-6.48862	8.66e-11	3.38e-09
LOC339290	531.259	0.56449	0.0870683	6.4833	8.97e-11	3.5e-09
UGT8	768.913	0.484457	0.0747498	6.48105	9.11e-11	3.54e-09
GDAP1L1	2.97617	-1.4892	0.229945	-6.47631	9.4e-11	3.65e-09
ERGIC3	9487.44	-0.497143	0.0768093	-6.47244	9.64e-11	3.74e-09
CHMP1B	1531.47	0.353022	0.0545533	6.47113	9.73e-11	3.76e-09
PAN3	1251.86	-0.551849	0.0853235	-6.46773	9.95e-11	3.84e-09
ST6GALNAC2	76.2243	0.959416	0.148378	6.46602	1.01e-10	3.87e-09
SLC28A3	59.16	1.38133	0.213698	6.46392	1.02e-10	3.92e-09
BRSK2	134.85	-1.30963	0.202647	-6.46263	1.03e-10	3.94e-09
ULBP2	35.7444	0.94817	0.146719	6.46251	1.03e-10	3.94e-09
ADRB1	17.7172	1.29248	0.200027	6.46151	1.04e-10	3.96e-09
AMOTL2	907.141	-0.451012	0.0699585	-6.44685	1.14e-10	4.34e-09
GCET2	26.1164	0.671445	0.104147	6.44708	1.14e-10	4.34e-09
PCCB	1359.59	0.36183	0.0561215	6.44726	1.14e-10	4.34e-09
CREB3L1	2002.13	0.896082	0.139019	6.44575	1.15e-10	4.36e-09
C6orf105	275.383	1.30049	0.202176	6.43249	1.26e-10	4.75e-09
CCL26	14.218	1.23026	0.191616	6.42044	1.36e-10	5.12e-09
ZNFX1	1766.07	-0.39321	0.0612433	-6.42046	1.36e-10	5.12e-09
AQP10	0.875217	2.36898	0.369028	6.41951	1.37e-10	5.14e-09
C7orf53	20.07	-0.730506	0.113795	-6.41948	1.37e-10	5.14e-09
C12orf57	1296.12	0.733864	0.11438	6.41601	1.4e-10	5.24e-09
SKA3	571.247	-0.51985	0.0810351	-6.41512	1.41e-10	5.26e-09
ABCC8	3.83063	1.53726	0.239707	6.41307	1.43e-10	5.33e-09
TMTC4	911.525	-0.460062	0.071777	-6.4096	1.46e-10	5.44e-09
VTCN1	6.21324	1.91519	0.298958	6.40621	1.49e-10	5.55e-09
STIM2	473.516	0.349717	0.0545994	6.40516	1.5e-10	5.58e-09
DOC2B	14.1133	1.29802	0.202742	6.40232	1.53e-10	5.66e-09
TSPAN1	6231.28	0.744052	0.116211	6.4026	1.53e-10	5.66e-09
MDM2	1145.84	0.533267	0.0834642	6.38916	1.67e-10	6.16e-09
NCBP2	2129.2	-0.363529	0.0569357	-6.38491	1.72e-10	6.32e-09
ABHD12	2404.24	-0.514054	0.0805489	-6.38189	1.75e-10	6.43e-09
CD22	47.3933	1.2363	0.193872	6.37687	1.81e-10	6.64e-09
C20orf117	231.775	-0.613764	0.0963355	-6.37111	1.88e-10	6.88e-09
PNPLA3	17.9681	1.52861	0.239998	6.36928	1.9e-10	6.95e-09
ATP8B1	3167.17	0.501424	0.0787713	6.36556	1.95e-10	7.11e-09
ARHGEF2	1482.06	0.395595	0.0621505	6.36511	1.95e-10	7.11e-09
CHST5	543.672	1.41449	0.222238	6.36477	1.96e-10	7.12e-09
GPR120	136.523	1.19931	0.188472	6.3633	1.97e-10	7.17e-09
CACNA1D	347.998	-0.643891	0.101233	-6.36045	2.01e-10	7.29e-09
RNF145	1515.84	0.40791	0.0641969	6.35405	2.1e-10	7.59e-09
C14orf34	7.22828	1.41123	0.222155	6.35247	2.12e-10	7.65e-09
DLST	2265.78	0.341972	0.053863	6.34892	2.17e-10	7.82e-09
FTL	53602.8	-0.447835	0.0705782	-6.34524	2.22e-10	7.99e-09
MAPRE2	700.439	0.382331	0.0602964	6.34085	2.28e-10	8.19e-09
TBC1D10A	411.706	0.398744	0.0628845	6.34089	2.28e-10	8.19e-09
ABCC2	137.499	-1.36129	0.214841	-6.33627	2.35e-10	8.42e-09
SPINK4	2446.9	1.87121	0.295351	6.33553	2.37e-10	8.45e-09
TMTC2	329.01	0.460906	0.0727948	6.33158	2.43e-10	8.65e-09
ANO1	732.474	0.942037	0.148878	6.32756	2.49e-10	8.87e-09
TMEM163	30.1467	0.987328	0.15608	6.32579	2.52e-10	8.95e-09
CEP192	411.069	0.464033	0.0733661	6.3249	2.53e-10	8.99e-09
FBXO2	236.133	-1.40595	0.22243	-6.32088	2.6e-10	9.17e-09
GTF2IRD1	1635.4	-0.377196	0.0596763	-6.32069	2.6e-10	9.17e-09
IL1F7	6.59542	1.81094	0.286491	6.32111	2.6e-10	9.17e-09
LGMN	2602.45	0.425552	0.0673247	6.32089	2.6e-10	9.17e-09
NOL4	4.84663	1.9338	0.30643	6.31074	2.78e-10	9.76e-09
F7	49.4047	-1.43887	0.228065	-6.30902	2.81e-10	9.85e-09
SLC16A7	12.4228	1.30312	0.206636	6.30633	2.86e-10	1e-08
CDKN1A	3272.78	0.618336	0.098071	6.30498	2.88e-10	1.01e-08
ANXA8	8.71558	1.61602	0.256492	6.30048	2.97e-10	1.04e-08
KLHL14	9.93108	1.66655	0.264637	6.29747	3.03e-10	1.05e-08
BIVM	576.199	-0.468092	0.0743738	-6.29378	3.1e-10	1.08e-08
PPM1L	55.3005	0.585819	0.093083	6.29351	3.1e-10	1.08e-08
AGT	715.994	-0.773119	0.122879	-6.29169	3.14e-10	1.09e-08
CYTIP	146.464	0.758709	0.120613	6.29044	3.17e-10	1.1e-08
LRP11	1565.33	-0.373965	0.0595022	-6.28489	3.28e-10	1.13e-08
PFKP	2593.81	0.508307	0.0808967	6.28341	3.31e-10	1.14e-08
APLF	78.8572	-0.628628	0.100149	-6.27694	3.45e-10	1.19e-08
DNAH2	76.3041	0.931487	0.148598	6.26849	3.65e-10	1.25e-08
SYT8	38.838	1.19481	0.190666	6.26651	3.69e-10	1.27e-08
HTR3C	1.72489	2.69729	0.430715	6.26236	3.79e-10	1.3e-08
PLEK2	1309.04	0.425148	0.0679011	6.26129	3.82e-10	1.31e-08
RNASEH2B	759.001	-0.446956	0.0714135	-6.2587	3.88e-10	1.32e-08
CHRFAM7A	34.5546	1.23157	0.196845	6.25656	3.94e-10	1.34e-08
DDX19B	860.067	-0.248545	0.0397475	-6.25311	4.02e-10	1.37e-08
TC2N	1110.35	0.583281	0.0932833	6.2528	4.03e-10	1.37e-08
SGSM3	1295.72	0.450773	0.0721037	6.25173	4.06e-10	1.38e-08
TFF3	17773.2	0.88341	0.141505	6.24298	4.29e-10	1.45e-08
FAM46C	460.03	0.756788	0.121271	6.24048	4.36e-10	1.47e-08
ZDHHC9	3253.67	-0.392229	0.062903	-6.23545	4.5e-10	1.52e-08
SLC19A3	235.768	-0.938539	0.150527	-6.23501	4.52e-10	1.52e-08
CEP76	153.045	0.430899	0.0691218	6.23391	4.55e-10	1.53e-08
RFX6	4.92406	2.10251	0.337339	6.23263	4.59e-10	1.54e-08
C8orf75	2.55035	1.43221	0.229862	6.23073	4.64e-10	1.55e-08
GNG4	1119.46	-1.16854	0.187632	-6.2278	4.73e-10	1.58e-08
UGT2B15	336.642	1.52759	0.245282	6.22788	4.73e-10	1.58e-08
DDB2	436.094	0.505304	0.0812032	6.22271	4.89e-10	1.63e-08
LRRC2	125.489	-0.780581	0.125449	-6.22229	4.9e-10	1.63e-08
HTR3E	3.27143	1.9672	0.316282	6.21976	4.98e-10	1.65e-08
IL27RA	300.625	0.555412	0.0893355	6.21715	5.06e-10	1.68e-08
IER5	683.75	0.468463	0.0755432	6.20127	5.6e-10	1.85e-08
RNASE1	2340.37	0.688795	0.11113	6.19807	5.72e-10	1.89e-08
ZNF839	198.523	0.393982	0.0635717	6.19745	5.74e-10	1.89e-08
SPON1	795.321	1.08181	0.174624	6.19507	5.83e-10	1.92e-08
SPRR2E	3.62306	3.06635	0.495038	6.19417	5.86e-10	1.93e-08
CCNJL	187.357	0.667059	0.107706	6.19334	5.89e-10	1.93e-08
CENPBD1	193.609	-0.385678	0.0622753	-6.19312	5.9e-10	1.93e-08
XPNPEP2	422.749	-1.32592	0.214238	-6.18899	6.05e-10	1.98e-08
FCER2	9.33995	1.62148	0.262301	6.18174	6.34e-10	2.07e-08
MAP2K1	1068.52	0.278061	0.0449876	6.18085	6.38e-10	2.08e-08
NEFL	13.1173	1.67545	0.27132	6.1752	6.61e-10	2.15e-08
KLK13	6.31676	1.70377	0.27613	6.17018	6.82e-10	2.22e-08
PLCL2	105.216	0.763595	0.123771	6.16942	6.85e-10	2.22e-08
ASCL2	3178.14	-0.842954	0.136653	-6.16856	6.89e-10	2.23e-08
CLINT1	2130.06	0.352444	0.0571802	6.16375	7.1e-10	2.3e-08
KLHL32	42.2414	1.05433	0.171068	6.16321	7.13e-10	2.3e-08
C20orf3	3524.38	-0.45185	0.0734022	-6.15581	7.47e-10	2.41e-08
C19orf57	82.892	0.788811	0.128423	6.1423	8.13e-10	2.62e-08
HS6ST1	948.15	-0.47069	0.0766766	-6.13864	8.32e-10	2.67e-08
ACADS	1041.83	0.579488	0.0944209	6.13729	8.39e-10	2.69e-08
CXCR4	643.61	0.715584	0.116599	6.13711	8.4e-10	2.69e-08
ETV4	2614.93	-0.537537	0.0876049	-6.13592	8.47e-10	2.71e-08
PSPH	569.94	-0.456304	0.0743936	-6.13365	8.59e-10	2.74e-08
CPT2	879.338	0.331294	0.0540341	6.13121	8.72e-10	2.78e-08
SSTR1	132.835	0.922264	0.150434	6.13069	8.75e-10	2.78e-08
TNFRSF11A	368.819	0.717294	0.117231	6.11865	9.44e-10	3e-08
HIVEP3	95.9265	0.614751	0.100535	6.11482	9.67e-10	3.06e-08
NDUFA4L2	304.02	0.916996	0.149961	6.1149	9.66e-10	3.06e-08
C11orf53	49.3243	1.20517	0.19716	6.11263	9.8e-10	3.1e-08
APOC2	132.746	-0.994021	0.162639	-6.11181	9.85e-10	3.11e-08
EREG	1282.61	-1.12069	0.183485	-6.10778	1.01e-09	3.18e-08
ATP1B1	10707.6	0.594246	0.0973295	6.10551	1.02e-09	3.22e-08
CAMKV	26.6371	-1.57354	0.257745	-6.10505	1.03e-09	3.23e-08
SREBF1	2635.51	0.540563	0.0886068	6.1007	1.06e-09	3.31e-08
GPR126	350.971	0.817763	0.134226	6.09243	1.11e-09	3.48e-08
IL17REL	4.46252	1.57013	0.25795	6.08695	1.15e-09	3.6e-08
SETD6	329.791	-0.316684	0.0520456	-6.08474	1.17e-09	3.64e-08
C18orf25	365.906	0.35746	0.0587589	6.0835	1.18e-09	3.67e-08
PLXNB3	93.5798	1.30396	0.214559	6.07738	1.22e-09	3.8e-08
CENPJ	310.305	-0.456754	0.0752539	-6.06951	1.28e-09	3.99e-08
HADHB	2088.59	0.250455	0.0412722	6.06836	1.29e-09	4.01e-08
ARSB	283.395	0.456971	0.0753129	6.06763	1.3e-09	4.02e-08
SDK2	60.416	1.12316	0.185146	6.06634	1.31e-09	4.05e-08
SLC6A14	317.472	1.30136	0.214559	6.06528	1.32e-09	4.07e-08
NRCAM	101.453	1.24078	0.204706	6.06128	1.35e-09	4.16e-08
NFE2L3	3049.04	-0.431391	0.0712098	-6.05803	1.38e-09	4.24e-08
P2RX4	781.706	0.474746	0.0783916	6.05608	1.39e-09	4.29e-08
KLF2	399.122	0.761614	0.125842	6.05215	1.43e-09	4.39e-08
RP9P	253.605	-0.371755	0.0614596	-6.04876	1.46e-09	4.47e-08
ZNF696	277.664	-0.443995	0.0734684	-6.04334	1.51e-09	4.62e-08
VNN2	36.797	1.0952	0.181264	6.042	1.52e-09	4.65e-08
HSPH1	4613.48	-0.552294	0.0914398	-6.03997	1.54e-09	4.7e-08
TFAP4	583.377	-0.336537	0.0557742	-6.03392	1.6e-09	4.87e-08
HS3ST1	250.53	0.545348	0.0903977	6.03277	1.61e-09	4.9e-08
POU2AF1	169.762	1.12048	0.185843	6.0292	1.65e-09	5e-08
PPDPF	8960.81	-0.569174	0.0944078	-6.02889	1.65e-09	5e-08
C20orf46	140.553	-0.960546	0.159357	-6.02762	1.66e-09	5.04e-08
SDHA	3629.05	0.429589	0.0713107	6.02418	1.7e-09	5.14e-08
CBLN1	37.0925	-1.34044	0.222529	-6.02368	1.7e-09	5.14e-08
KPNA3	1479.27	-0.408575	0.0678984	-6.01745	1.77e-09	5.34e-08
CCDC42B	16.0363	1.01528	0.168738	6.01691	1.78e-09	5.35e-08
MTIF3	1113.29	-0.502954	0.0836281	-6.01418	1.81e-09	5.43e-08
DHRS4	712.504	0.451159	0.0750198	6.01387	1.81e-09	5.43e-08
HOXA2	43.0534	-0.858831	0.142833	-6.01285	1.82e-09	5.46e-08
SLC11A1	154.809	0.957272	0.159257	6.01088	1.85e-09	5.52e-08
SLAMF6	81.6299	0.875806	0.145737	6.0095	1.86e-09	5.56e-08
MYBPHL	9.87627	-2.31941	0.385994	-6.00893	1.87e-09	5.56e-08
USP27X	111.151	-0.495929	0.0825303	-6.00905	1.87e-09	5.56e-08
MAOB	151.433	1.1408	0.189912	6.007	1.89e-09	5.62e-08
ZNF137	60.6757	-0.573325	0.0954592	-6.00597	1.9e-09	5.64e-08
UGDH	1228.88	0.443125	0.0737893	6.00527	1.91e-09	5.66e-08
CCDC129	4.15904	1.48646	0.247581	6.00395	1.93e-09	5.7e-08
FABP3	184.343	-1.28867	0.214764	-6.00041	1.97e-09	5.81e-08
KRT6B	531.087	1.6192	0.269888	5.99954	1.98e-09	5.84e-08
LOC400794	2.14764	-2.06873	0.34483	-5.99927	1.98e-09	5.84e-08
CDH7	2.08597	2.04782	0.341394	5.99841	1.99e-09	5.86e-08
HCG18	440.89	-0.279671	0.046641	-5.99625	2.02e-09	5.93e-08
B4GALNT2	60.2281	1.90166	0.317272	5.99378	2.05e-09	6.01e-08
ASPHD2	168.743	0.574318	0.0958251	5.9934	2.06e-09	6.02e-08
ENTPD6	5977.18	-0.532566	0.0889018	-5.9905	2.09e-09	6.12e-08
GALK2	555.332	0.360678	0.060217	5.98963	2.1e-09	6.14e-08
LOC153328	8.27366	1.1658	0.194862	5.9827	2.19e-09	6.4e-08
MGC16121	16.2436	-1.06636	0.17831	-5.9804	2.23e-09	6.48e-08
SLC38A11	21.4632	-1.43169	0.239609	-5.97508	2.3e-09	6.68e-08
PAPD5	464.108	-0.433562	0.0725994	-5.97198	2.34e-09	6.8e-08
ATP5B	19224.3	0.340456	0.0570352	5.96923	2.38e-09	6.91e-08
CA12	2231.67	0.824732	0.138169	5.96901	2.39e-09	6.91e-08
MAP7D2	250.545	-1.42455	0.238958	-5.96151	2.5e-09	7.22e-08
SLC2A9	95.6957	-0.529266	0.0888306	-5.95815	2.55e-09	7.36e-08
CYB5D2	204.622	0.405816	0.0681224	5.95716	2.57e-09	7.39e-08
CCDC90A	433.89	-0.352403	0.0592147	-5.95128	2.66e-09	7.65e-08
TSPAN13	2135.93	0.561519	0.0944115	5.94757	2.72e-09	7.82e-08
TMEM173	900.276	0.521186	0.0876372	5.94709	2.73e-09	7.83e-08
TNFRSF13C	6.73283	1.00395	0.168845	5.94599	2.75e-09	7.87e-08
TSPYL3	18.8456	-0.714605	0.120299	-5.94026	2.85e-09	8.14e-08
RET	61.4691	1.18805	0.200118	5.93674	2.91e-09	8.3e-08
ALDH1A2	104.344	1.79123	0.301771	5.93573	2.93e-09	8.34e-08
GLOD5	37.2773	-0.694113	0.117	-5.93257	2.98e-09	8.48e-08
PDE4D	266.841	0.550185	0.0927372	5.93273	2.98e-09	8.48e-08
LACTB	347.222	0.314994	0.0531342	5.92826	3.06e-09	8.69e-08
AIRE	4.03221	-1.71971	0.290179	-5.92639	3.1e-09	8.78e-08
NRAP	6.05003	1.68856	0.285004	5.92471	3.13e-09	8.86e-08
TNNT1	31.1631	1.62014	0.273523	5.92324	3.16e-09	8.92e-08
ZNF335	659.338	-0.391432	0.0661205	-5.91998	3.22e-09	9.09e-08
MOCOS	232.688	0.609	0.102908	5.91793	3.26e-09	9.19e-08
AOAH	441.217	-0.7334	0.123943	-5.91726	3.27e-09	9.22e-08
ZNF563	61.7751	-0.391673	0.0661972	-5.91677	3.28e-09	9.23e-08
PCYOX1L	234.279	0.45773	0.077381	5.91527	3.31e-09	9.3e-08
C2orf77	33.585	0.737239	0.124645	5.9147	3.32e-09	9.32e-08
PHF16	493.864	-0.43192	0.0730331	-5.91403	3.34e-09	9.35e-08
STAMBP	798.163	-0.238958	0.0404147	-5.91265	3.37e-09	9.41e-08
UGT2B7	119.979	1.255	0.212371	5.90946	3.43e-09	9.58e-08
FAS	278.976	0.565299	0.0956824	5.90808	3.46e-09	9.65e-08
CSNK2A2	645.096	-0.297493	0.0503639	-5.90686	3.49e-09	9.71e-08
C13orf1	502.505	-0.390223	0.066127	-5.90112	3.61e-09	1e-07
UCKL1	1457.64	-0.533486	0.0904045	-5.90111	3.61e-09	1e-07
NIT2	960.047	-0.351649	0.0595972	-5.90043	3.63e-09	1e-07
ARC	16.425	1.2434	0.210813	5.89811	3.68e-09	1.02e-07
EFNA5	72.8831	1.07209	0.181778	5.8978	3.68e-09	1.02e-07
ASTL	3.60861	1.26354	0.214316	5.89567	3.73e-09	1.03e-07
NMT2	331.675	-0.350918	0.0595247	-5.89534	3.74e-09	1.03e-07
ST3GAL4	837.64	0.90499	0.153544	5.89399	3.77e-09	1.04e-07
SRL	10.5351	0.796258	0.135154	5.89148	3.83e-09	1.05e-07
CLEC17A	3.44083	1.54598	0.262517	5.88908	3.88e-09	1.07e-07
FAM53A	38.4688	-0.66477	0.112909	-5.88768	3.92e-09	1.07e-07
MAPK8IP2	75.4315	-1.1529	0.195842	-5.88691	3.93e-09	1.08e-07
SLC36A4	104.626	0.633134	0.107612	5.88349	4.02e-09	1.1e-07
RTEL1	1277.29	-0.615971	0.104747	-5.88056	4.09e-09	1.12e-07
ZNF853	115.064	-0.814495	0.138523	-5.87984	4.11e-09	1.12e-07
ACSM3	401.431	0.733051	0.12484	5.87194	4.31e-09	1.17e-07
TANC2	205.717	0.788676	0.134312	5.87197	4.31e-09	1.17e-07
MYO1C	4367.15	0.384362	0.0654643	5.87132	4.32e-09	1.17e-07
EPB41L3	271.407	0.877263	0.149427	5.87083	4.34e-09	1.18e-07
KCNK7	12.2092	0.863544	0.147118	5.86973	4.36e-09	1.18e-07
NKX2-2	4.64547	1.81125	0.308608	5.8691	4.38e-09	1.18e-07
LOC100130776	195.948	0.588793	0.100328	5.86869	4.39e-09	1.19e-07
B3GALT5	147.282	1.13994	0.194291	5.86719	4.43e-09	1.2e-07
KLK10	883.061	1.23824	0.211055	5.86691	4.44e-09	1.2e-07
C7orf23	426.699	-0.372294	0.0634612	-5.86649	4.45e-09	1.2e-07
MGC45800	6.70945	1.4475	0.246868	5.86347	4.53e-09	1.22e-07
MUC2	29588.1	1.62792	0.277657	5.86308	4.54e-09	1.22e-07
GATM	322.034	0.865449	0.147622	5.86259	4.56e-09	1.22e-07
MOGAT3	341.792	-0.697441	0.119098	-5.85601	4.74e-09	1.27e-07
PLEKHG3	1134.35	0.386814	0.0660555	5.85589	4.74e-09	1.27e-07
INSRR	1.10098	1.73808	0.296883	5.85444	4.79e-09	1.28e-07
C11orf90	4.59763	1.13345	0.193647	5.8532	4.82e-09	1.28e-07
TRIM16	1083.63	0.460545	0.0787049	5.85154	4.87e-09	1.3e-07
CPN1	21.0314	-1.79969	0.307676	-5.84929	4.94e-09	1.31e-07
NAPB	263.513	-0.495591	0.0847338	-5.84879	4.95e-09	1.31e-07
GSDMA	71.2415	1.01316	0.173306	5.8461	5.03e-09	1.33e-07
POMP	3501.38	-0.490985	0.084029	-5.84305	5.13e-09	1.36e-07
WWOX	200.346	-0.382234	0.0654518	-5.83994	5.22e-09	1.38e-07
KLHL31	33.2295	-0.660907	0.113382	-5.82901	5.58e-09	1.47e-07
C1orf110	1.47462	2.92055	0.501073	5.8286	5.59e-09	1.47e-07
FAM189A2	13.6556	1.06036	0.182025	5.82533	5.7e-09	1.5e-07
FLJ23867	1062.24	0.587476	0.10087	5.8241	5.74e-09	1.51e-07
LY6G6D	623.692	-1.39544	0.23959	-5.8243	5.74e-09	1.51e-07
CNR1	14.5126	1.33052	0.228536	5.82192	5.82e-09	1.53e-07
C18orf56	33.6593	0.793267	0.136282	5.82078	5.86e-09	1.53e-07
C11orf84	540.736	-0.392406	0.0674331	-5.81919	5.91e-09	1.55e-07
ADCY3	1488.85	-0.414305	0.0711994	-5.81894	5.92e-09	1.55e-07
NUMB	1527.46	0.253013	0.0434833	5.81863	5.93e-09	1.55e-07
IMPACT	486.436	0.464118	0.0797768	5.81771	5.97e-09	1.55e-07
SLCO2A1	534.096	0.658613	0.113234	5.81638	6.01e-09	1.56e-07
STS	380.834	0.503812	0.086617	5.81654	6.01e-09	1.56e-07
PCID2	1177.14	-0.376659	0.0647723	-5.81512	6.06e-09	1.57e-07
MYC	6655.37	-0.487128	0.0838015	-5.81288	6.14e-09	1.59e-07
PDE4C	149.593	0.871383	0.149901	5.81306	6.13e-09	1.59e-07
SOX21	1.16859	2.94789	0.507112	5.8131	6.13e-09	1.59e-07
DUOXA2	960.435	1.35899	0.233863	5.81107	6.21e-09	1.6e-07
PRODH	203.602	1.2211	0.210254	5.80772	6.33e-09	1.63e-07
SLITRK6	235.207	1.63371	0.281328	5.80713	6.36e-09	1.63e-07
WDR7	225.138	0.366342	0.0630855	5.80707	6.36e-09	1.63e-07
LEMD1	67.9122	1.37378	0.23659	5.80658	6.38e-09	1.64e-07
LOC284100	2.44758	1.55988	0.268652	5.80632	6.39e-09	1.64e-07
SMAD2	1095.1	0.328937	0.056659	5.80556	6.42e-09	1.64e-07
CCRL1	30.5302	1.04943	0.180794	5.80455	6.45e-09	1.65e-07
C12orf23	674.445	0.451216	0.0777412	5.80408	6.47e-09	1.65e-07
HSFX2	23.9194	-0.686595	0.11831	-5.80335	6.5e-09	1.66e-07
MGC72080	233.874	-0.646851	0.111488	-5.80199	6.55e-09	1.67e-07
ACADVL	4950.83	0.407604	0.0702671	5.80077	6.6e-09	1.67e-07
CDIPT	2027.39	-0.315794	0.0544378	-5.801	6.59e-09	1.67e-07
LOC652276	131.829	-0.540688	0.0932075	-5.80091	6.6e-09	1.67e-07
KSR2	33.7166	0.796544	0.137371	5.79848	6.69e-09	1.7e-07
ABCD4	531.042	0.308381	0.0531917	5.79754	6.73e-09	1.7e-07
CHN2	640.579	-0.714493	0.123288	-5.79533	6.82e-09	1.72e-07
IL34	107.321	-0.724559	0.125024	-5.79535	6.82e-09	1.72e-07
IYD	870.823	-0.567962	0.0979976	-5.79567	6.8e-09	1.72e-07
DAG1	3536.34	0.288422	0.0497915	5.79259	6.93e-09	1.75e-07
KLK15	23.2115	1.1322	0.195501	5.79127	6.99e-09	1.76e-07
ZMYM5	272.089	-0.42472	0.0733593	-5.78959	7.06e-09	1.77e-07
RHBDL2	183.933	0.838518	0.144876	5.78785	7.13e-09	1.79e-07
POMT2	318.382	0.342214	0.0591509	5.78543	7.23e-09	1.81e-07
CRAT	1341.66	0.72448	0.12523	5.78519	7.24e-09	1.81e-07
VAPA	1995.08	0.321233	0.0555447	5.78333	7.32e-09	1.83e-07
DHX34	861.205	-0.430897	0.0745206	-5.78226	7.37e-09	1.84e-07
SLC7A6OS	257.629	-0.252376	0.043707	-5.77428	7.73e-09	1.93e-07
GRIN1	29.5431	1.05237	0.182347	5.77126	7.87e-09	1.96e-07
SCNN1A	3907.88	0.657478	0.113925	5.77115	7.87e-09	1.96e-07
SLC22A3	585.537	-0.568197	0.0984945	-5.76882	7.98e-09	1.98e-07
ITLN1	1916.93	1.77215	0.307244	5.7679	8.03e-09	1.99e-07
CDC16	1775.54	-0.344594	0.0597658	-5.76575	8.13e-09	2.01e-07
GRHL1	114.662	0.682152	0.118316	5.76553	8.14e-09	2.01e-07
ASTN2	73.9409	0.448859	0.0778693	5.76426	8.2e-09	2.03e-07
FHL2	2802.86	0.410173	0.0711687	5.7634	8.24e-09	2.03e-07
IGFALS	35.8738	1.47004	0.255134	5.76185	8.32e-09	2.05e-07
ZBTB2	409.104	-0.267013	0.0463427	-5.76171	8.33e-09	2.05e-07
CCT6A	5877.37	-0.283362	0.049221	-5.75693	8.57e-09	2.11e-07
XBP1	5876.97	0.412764	0.0717581	5.75216	8.81e-09	2.16e-07
C7orf13	186.324	-0.588132	0.102275	-5.75051	8.9e-09	2.18e-07
PDPK1	1805.81	-0.319096	0.0555065	-5.74881	8.99e-09	2.2e-07
CHP	3077.88	0.345242	0.0600891	5.7455	9.16e-09	2.24e-07
PRR15	2374.1	-0.487773	0.0849147	-5.74427	9.23e-09	2.26e-07
C6orf124	28.6065	-0.57535	0.10017	-5.74372	9.26e-09	2.26e-07
LOC100144604	1.50039	1.68535	0.293522	5.74182	9.37e-09	2.28e-07
C14orf72	32.782	0.85174	0.148484	5.73623	9.68e-09	2.36e-07
ABHD5	397.227	0.310568	0.0541806	5.73208	9.92e-09	2.41e-07
TMEM198	117.161	-0.713995	0.12462	-5.72936	1.01e-08	2.45e-07
TOP1P2	12.3881	-0.66232	0.115609	-5.72897	1.01e-08	2.45e-07
ABCC3	3169.06	0.493387	0.0861472	5.72726	1.02e-08	2.47e-07
ANKFY1	1108.41	0.29015	0.0506648	5.72686	1.02e-08	2.48e-07
GPATCH1	284.062	-0.290329	0.0507039	-5.72598	1.03e-08	2.49e-07
FLII	2837.4	0.376689	0.0657995	5.7248	1.04e-08	2.5e-07
OR2W3	5.17615	1.45818	0.254755	5.72387	1.04e-08	2.51e-07
MANBAL	1541.31	-0.333137	0.0582055	-5.72346	1.04e-08	2.51e-07
ABO	334.147	0.688141	0.120296	5.72042	1.06e-08	2.55e-07
VSIG2	572.088	1.3414	0.234499	5.7203	1.06e-08	2.55e-07
USP42	403.703	-0.264679	0.0463119	-5.71513	1.1e-08	2.63e-07
USP14	1096.67	0.353993	0.0619425	5.71487	1.1e-08	2.63e-07
KRAS	1141.03	0.436855	0.0764454	5.71461	1.1e-08	2.63e-07
ZNF43	114.691	-0.985112	0.172468	-5.71184	1.12e-08	2.67e-07
HSPA4L	127.073	0.963357	0.168695	5.71065	1.13e-08	2.69e-07
FAM83C	9.23646	-1.5149	0.265291	-5.71033	1.13e-08	2.69e-07
KIAA1704	458.949	-0.480102	0.0840943	-5.7091	1.14e-08	2.71e-07
MED30	338.422	-0.389148	0.0681831	-5.70739	1.15e-08	2.73e-07
IGFL2	35.4645	1.47755	0.259368	5.69671	1.22e-08	2.9e-07
ARF6	3292.83	0.281901	0.0495038	5.69455	1.24e-08	2.94e-07
LY6D	19.2329	1.8846	0.331091	5.69207	1.26e-08	2.97e-07
IFI16	914.987	0.649298	0.114091	5.69103	1.26e-08	2.99e-07
SOCS6	556.16	0.369434	0.0649274	5.68996	1.27e-08	3e-07
DDX19A	1040.49	-0.207957	0.0365513	-5.68945	1.27e-08	3.01e-07
IQCB1	553.512	-0.354236	0.062264	-5.68926	1.28e-08	3.01e-07
MAMSTR	25.7031	-0.56844	0.0999128	-5.68937	1.28e-08	3.01e-07
F2RL2	163.987	-0.683657	0.120178	-5.68868	1.28e-08	3.01e-07
NMUR2	7.59359	2.10054	0.369263	5.68846	1.28e-08	3.01e-07
CHRNB1	154.545	0.598372	0.105225	5.68662	1.3e-08	3.04e-07
GRAMD1B	36.6758	0.972656	0.171067	5.6858	1.3e-08	3.05e-07
TRY6	39.8122	2.0921	0.367946	5.6859	1.3e-08	3.05e-07
F11	3.4686	-2.21601	0.39018	-5.67947	1.35e-08	3.16e-07
PDCD5	1196.85	-0.373092	0.0657065	-5.67815	1.36e-08	3.18e-07
FOXA1	493.012	0.904546	0.159371	5.67572	1.38e-08	3.22e-07
GNE	1492.64	0.738319	0.130091	5.67542	1.38e-08	3.23e-07
PLEKHA4	603.251	-0.68554	0.120881	-5.67121	1.42e-08	3.3e-07
FGF11	37.1521	0.584714	0.103161	5.66795	1.45e-08	3.36e-07
SLC6A6	2829.47	-0.556363	0.0982172	-5.66462	1.47e-08	3.42e-07
MS4A1	49.8856	1.42079	0.25121	5.65579	1.55e-08	3.6e-07
SPTLC3	79.5274	0.873755	0.154542	5.65384	1.57e-08	3.64e-07
ROMO1	2340.89	-0.691233	0.122276	-5.65306	1.58e-08	3.65e-07
C1orf228	5.87415	0.897391	0.158813	5.65061	1.6e-08	3.7e-07
LOC100129034	1532.01	0.37208	0.0659113	5.64516	1.65e-08	3.81e-07
WDR35	292.007	-0.439636	0.0778805	-5.64501	1.65e-08	3.81e-07
SEMA3F	951.188	0.570474	0.101066	5.64456	1.66e-08	3.82e-07
TBX3	725.746	0.648218	0.114925	5.64038	1.7e-08	3.9e-07
PARP4	4724.38	-0.397824	0.0705567	-5.63836	1.72e-08	3.95e-07
FOS	5765.01	0.789517	0.140069	5.63664	1.73e-08	3.98e-07
PAFAH2	596.386	0.352256	0.0624951	5.63654	1.73e-08	3.98e-07
SPIRE2	1253.23	-0.453854	0.0805478	-5.63459	1.75e-08	4.02e-07
DTX1	64.1983	0.630284	0.111865	5.63434	1.76e-08	4.02e-07
MYOF	2385.32	0.503819	0.0894287	5.63375	1.76e-08	4.03e-07
ACCN3	11.4033	0.977642	0.173674	5.62917	1.81e-08	4.13e-07
SALL4	82.0179	-0.763508	0.135633	-5.62923	1.81e-08	4.13e-07
EML2	1162.98	0.433282	0.0769988	5.62712	1.83e-08	4.17e-07
CBR3	127.598	0.733556	0.130442	5.62361	1.87e-08	4.25e-07
SERTAD4	27.042	0.86138	0.153401	5.61523	1.96e-08	4.46e-07
TEP1	816.516	0.353607	0.0629737	5.61516	1.96e-08	4.46e-07
PLA2G3	40.8778	1.9058	0.339525	5.61313	1.99e-08	4.5e-07
ANG	501.738	0.540556	0.0963305	5.61148	2.01e-08	4.54e-07
GNPTAB	1098.95	0.316049	0.0563363	5.61004	2.02e-08	4.58e-07
ZNF681	124.406	-0.800098	0.142631	-5.60956	2.03e-08	4.58e-07
SGMS1	373.978	0.393465	0.070159	5.60819	2.04e-08	4.61e-07
DNAJC22	275.894	0.401227	0.0715935	5.60424	2.09e-08	4.71e-07
NPTN	1924.97	0.276176	0.049281	5.60411	2.09e-08	4.71e-07
KCNAB2	455.617	-0.574819	0.102579	-5.60366	2.1e-08	4.72e-07
MRPS31	483.115	-0.376957	0.0672781	-5.60297	2.11e-08	4.73e-07
CA14	5.20078	0.868412	0.155001	5.60263	2.11e-08	4.74e-07
PIAS3	413.987	0.385865	0.0688782	5.60213	2.12e-08	4.75e-07
DHDPSL	19.54	-1.04501	0.186706	-5.59709	2.18e-08	4.88e-07
COBLL1	519.091	-0.426663	0.076261	-5.59477	2.21e-08	4.94e-07
ZNF337	404.271	-0.512967	0.0918083	-5.58737	2.31e-08	5.15e-07
COMMD6	1774.02	-0.462499	0.0828443	-5.58275	2.37e-08	5.28e-07
TSPAN14	2050.9	0.275886	0.0494159	5.58293	2.36e-08	5.28e-07
CCDC60	21.0983	1.69491	0.303735	5.58024	2.4e-08	5.35e-07
LOC143188	21.918	-0.439516	0.078775	-5.57938	2.41e-08	5.37e-07
FXYD4	6.31934	1.40787	0.252516	5.5754	2.47e-08	5.49e-07
C3orf52	383.09	0.417646	0.0749616	5.57147	2.53e-08	5.6e-07
FPR1	138.671	1.02213	0.183561	5.56832	2.57e-08	5.7e-07
C1orf198	1264.99	0.297325	0.0533989	5.568	2.58e-08	5.7e-07
SEMG1	14.0708	1.83926	0.330346	5.56766	2.58e-08	5.71e-07
GMEB1	152.305	0.284875	0.0511694	5.56729	2.59e-08	5.72e-07
ACSM1	10.8409	0.94172	0.169164	5.56689	2.59e-08	5.72e-07
SFTPA2	36.8216	1.10542	0.198952	5.5562	2.76e-08	6.08e-07
LYZ	13376.9	1.10179	0.198337	5.55514	2.77e-08	6.11e-07
HS1BP3	906.715	-0.277435	0.0499649	-5.5526	2.81e-08	6.19e-07
CEBPB	1507.86	-0.507452	0.0914089	-5.55145	2.83e-08	6.22e-07
ADAM28	82.0396	0.765543	0.137905	5.55121	2.84e-08	6.22e-07
GRIP2	17.5605	0.964793	0.173845	5.54974	2.86e-08	6.27e-07
LPXN	278.468	0.540504	0.0974367	5.54723	2.9e-08	6.35e-07
ADNP2	554.93	0.260337	0.046959	5.54392	2.96e-08	6.47e-07
DCUN1D2	317.525	-0.407062	0.0734314	-5.54344	2.97e-08	6.48e-07
SLC25A26	502.59	-0.283661	0.0512069	-5.53951	3.03e-08	6.62e-07
ZADH2	712.196	0.305718	0.0552043	5.53794	3.06e-08	6.67e-07
BANK1	47.3949	0.845402	0.152887	5.52959	3.21e-08	6.99e-07
N4BP2L1	194.262	-0.702931	0.127125	-5.52946	3.21e-08	6.99e-07
RCOR1	877.547	0.311525	0.0563608	5.52734	3.25e-08	7.06e-07
ENTPD8	357.992	0.971049	0.175736	5.52561	3.28e-08	7.13e-07
SPRED1	1012.98	0.451716	0.081753	5.52537	3.29e-08	7.13e-07
DNM2	5750.07	0.327076	0.0592207	5.523	3.33e-08	7.21e-07
PLCH1	262.635	0.413005	0.0747795	5.52296	3.33e-08	7.21e-07
PROM2	647.395	1.04618	0.189487	5.52115	3.37e-08	7.28e-07
TRAPPC2P1	101.16	-0.536316	0.0972372	-5.51554	3.48e-08	7.5e-07
CPNE7	534.465	-0.892591	0.161845	-5.5151	3.49e-08	7.52e-07
ABCA12	31.62	1.93709	0.351315	5.51383	3.51e-08	7.56e-07
DDX56	1972.86	-0.248075	0.045016	-5.51082	3.57e-08	7.68e-07
P4HB	21544.5	0.270709	0.0491564	5.50709	3.65e-08	7.84e-07
SGSM2	555.765	0.468361	0.0850584	5.50635	3.66e-08	7.86e-07
ABCC5	640.9	-0.353229	0.0641678	-5.50478	3.7e-08	7.92e-07
ARHGAP22	50.7804	0.760166	0.138091	5.5048	3.7e-08	7.92e-07
C11orf93	106.262	0.89281	0.162344	5.49951	3.81e-08	8.14e-07
HES5	7.85454	1.15319	0.209688	5.49956	3.81e-08	8.14e-07
IL17RB	507.333	-0.531022	0.0965776	-5.4984	3.83e-08	8.18e-07
DISC1	85.2039	0.513173	0.0933401	5.49788	3.84e-08	8.2e-07
ZCCHC2	250.655	0.322281	0.0586865	5.49157	3.98e-08	8.49e-07
FAM113B	164.886	0.526516	0.0958943	5.49059	4.01e-08	8.53e-07
SIDT2	771.611	0.360698	0.0657536	5.48559	4.12e-08	8.76e-07
KBTBD10	6.46522	-0.720809	0.131407	-5.48532	4.13e-08	8.76e-07
TRAF3IP2	691.421	0.306223	0.0558351	5.48442	4.15e-08	8.8e-07
RMND5A	1952.46	-0.247602	0.0451487	-5.48415	4.15e-08	8.8e-07
ITPKC	883.032	-0.289446	0.0527845	-5.48354	4.17e-08	8.82e-07
GRPR	25.9606	-1.33883	0.244263	-5.48109	4.23e-08	8.94e-07
BNIP3L	1026.57	0.482191	0.0879975	5.4796	4.26e-08	9e-07
CARD6	148.233	0.6396	0.116771	5.47738	4.32e-08	9.1e-07
ZNF547	25.8854	-0.653085	0.119232	-5.47744	4.32e-08	9.1e-07
CLDN1	2320.19	-0.595641	0.108866	-5.4713	4.47e-08	9.41e-07
ETFA	2269.61	0.345092	0.0630801	5.47069	4.48e-08	9.43e-07
PM20D2	896.052	-0.555531	0.101584	-5.46868	4.53e-08	9.53e-07
BLVRA	269.092	0.613436	0.112187	5.46796	4.55e-08	9.55e-07
FOXA3	892.766	0.51848	0.0948297	5.46749	4.56e-08	9.57e-07
KLK14	5.16316	1.44329	0.263986	5.4673	4.57e-08	9.57e-07
PADI3	68.0325	1.7149	0.314012	5.46125	4.73e-08	9.89e-07
UBASH3B	117.269	0.708009	0.12977	5.45586	4.87e-08	1.02e-06
LOC100270804	22.3262	-0.6776	0.124221	-5.45482	4.9e-08	1.02e-06
ATPAF2	291.181	0.360452	0.0660886	5.45407	4.92e-08	1.03e-06
NUDT6	73.9775	0.488162	0.0895211	5.45304	4.95e-08	1.03e-06
PITPNM3	260.945	0.637563	0.116928	5.45262	4.96e-08	1.03e-06
CGB	6.31856	2.06862	0.379692	5.44816	5.09e-08	1.06e-06
SQRDL	2859.75	0.416594	0.0764721	5.44766	5.1e-08	1.06e-06
USP31	398.361	-0.288688	0.0529933	-5.44763	5.1e-08	1.06e-06
TRIM58	48.7303	1.27147	0.233431	5.44686	5.13e-08	1.06e-06
SUGT1L1	54.537	-0.541691	0.0994619	-5.44622	5.15e-08	1.07e-06
ZNF174	212.571	-0.195477	0.0358947	-5.44586	5.16e-08	1.07e-06
MAP3K5	575.855	0.388694	0.0713887	5.44476	5.19e-08	1.07e-06
KLHDC7A	40.1425	0.981937	0.180355	5.44448	5.2e-08	1.07e-06
PROCR	951.469	-0.57855	0.106303	-5.44248	5.25e-08	1.08e-06
ACPP	120.879	0.812563	0.14957	5.43267	5.55e-08	1.14e-06
SIDT1	250.127	0.672349	0.123764	5.43251	5.56e-08	1.14e-06
DLEU2	59.7179	-0.598243	0.110147	-5.43129	5.59e-08	1.15e-06
TSPAN15	2572.72	0.380218	0.0700031	5.43144	5.59e-08	1.15e-06
DDN	77.235	-0.724655	0.133537	-5.4266	5.74e-08	1.18e-06
GPR143	194.595	-0.865297	0.159539	-5.42373	5.84e-08	1.2e-06
C2CD4C	15.9808	0.896257	0.165296	5.42214	5.89e-08	1.21e-06
FBXO16	29.3158	0.780957	0.144067	5.4208	5.93e-08	1.21e-06
CLCN2	711.779	-0.497372	0.0917563	-5.42057	5.94e-08	1.21e-06
CX3CL1	489.184	0.633192	0.116854	5.41864	6.01e-08	1.23e-06
SIAE	1740.81	0.442123	0.0816164	5.41708	6.06e-08	1.23e-06
RASGRP1	45.7174	0.643883	0.118893	5.41565	6.11e-08	1.24e-06
N4BP2L2	1071.06	-0.417758	0.0771621	-5.41403	6.16e-08	1.25e-06
STARD13	469.734	-0.447772	0.0827065	-5.41399	6.16e-08	1.25e-06
CSF3R	157.894	0.924025	0.170681	5.41376	6.17e-08	1.25e-06
PVR	1790.56	-0.30154	0.0557276	-5.41096	6.27e-08	1.27e-06
C18orf10	836.403	0.314526	0.0581416	5.40965	6.31e-08	1.28e-06
SULT1C3	4.11519	1.87235	0.346488	5.40378	6.53e-08	1.32e-06
ZFP41	373.527	-0.454654	0.0841769	-5.40118	6.62e-08	1.34e-06
CRIP1	1683.86	0.881913	0.163341	5.39922	6.69e-08	1.35e-06
CALHM3	3.95564	1.65235	0.306076	5.39851	6.72e-08	1.36e-06
TMC7	456.141	-0.471436	0.0873688	-5.39593	6.82e-08	1.37e-06
BCL2L14	481.003	0.47253	0.0876213	5.39287	6.93e-08	1.4e-06
TSEN54	980.16	-0.312532	0.0579602	-5.39218	6.96e-08	1.4e-06
MRPL48	766.283	-0.363317	0.0674087	-5.38976	7.06e-08	1.42e-06
SPIN3	301.49	-0.507338	0.0941304	-5.38974	7.06e-08	1.42e-06
TNIK	445.858	0.648484	0.120345	5.38854	7.1e-08	1.42e-06
C8orf51	36.1241	-0.661363	0.122757	-5.38758	7.14e-08	1.43e-06
NAA16	331.255	-0.420477	0.0780522	-5.38712	7.16e-08	1.43e-06
CDK8	549.033	-0.364942	0.0677852	-5.3838	7.29e-08	1.46e-06
MOSPD1	316.243	-0.45736	0.0849488	-5.38394	7.29e-08	1.46e-06
TMED10	6201.83	0.270111	0.0501742	5.38346	7.31e-08	1.46e-06
TNFRSF11B	418.076	0.906372	0.168389	5.3826	7.34e-08	1.46e-06
PCSK6	682.718	0.467207	0.0868099	5.38196	7.37e-08	1.47e-06
MCTP2	541.466	0.360985	0.0671797	5.37343	7.73e-08	1.54e-06
LOC92659	123.419	-0.487093	0.0906747	-5.37188	7.79e-08	1.55e-06
AKAP5	106.596	0.672505	0.125195	5.37166	7.8e-08	1.55e-06
RP9	284.148	-0.380152	0.0707894	-5.37018	7.87e-08	1.56e-06
TIGD7	67.5757	-0.488163	0.0909091	-5.36979	7.88e-08	1.56e-06
LGALS3BP	17621.8	0.341949	0.0636924	5.36875	7.93e-08	1.57e-06
TLR6	14.2942	0.732253	0.136544	5.36278	8.2e-08	1.62e-06
EPHB6	46.1345	0.910676	0.169948	5.35855	8.39e-08	1.66e-06
LPIN1	696.316	0.383501	0.0715967	5.35641	8.49e-08	1.68e-06
C18orf22	322.397	0.347052	0.0648136	5.35462	8.57e-08	1.69e-06
ZNF3	977.529	-0.240367	0.044889	-5.35469	8.57e-08	1.69e-06
STAP1	6.05544	1.0763	0.201045	5.35352	8.63e-08	1.7e-06
SIX1	15.9885	1.05587	0.197252	5.3529	8.66e-08	1.7e-06
PANK3	494.249	0.411164	0.0768387	5.351	8.75e-08	1.72e-06
KYNU	74.7404	0.79176	0.148066	5.34734	8.93e-08	1.75e-06
MIA2	11.2473	1.13735	0.212762	5.34566	9.01e-08	1.76e-06
PACSIN2	1107.34	0.321948	0.0602264	5.34563	9.01e-08	1.76e-06
GNPNAT1	1769.93	0.367036	0.0686754	5.34451	9.07e-08	1.77e-06
WDSUB1	201.81	-0.28835	0.0539628	-5.34349	9.12e-08	1.78e-06
RNMT	707.926	0.314485	0.0588657	5.34242	9.17e-08	1.79e-06
C12orf26	81.6072	0.377156	0.0706065	5.34166	9.21e-08	1.79e-06
MT1E	612.47	0.884139	0.165518	5.34166	9.21e-08	1.79e-06
SEPHS2	2956.85	-0.317683	0.0594934	-5.3398	9.3e-08	1.81e-06
SLC6A4	91.677	-1.29787	0.243128	-5.3382	9.39e-08	1.83e-06
C17orf85	432.425	0.285312	0.0534623	5.3367	9.47e-08	1.84e-06
GPR113	11.4413	-0.741751	0.138998	-5.3364	9.48e-08	1.84e-06
FAM57A	767.222	0.429516	0.080505	5.33528	9.54e-08	1.85e-06
PCSK7	1565.52	0.428272	0.0802725	5.33522	9.54e-08	1.85e-06
CD2BP2	1563.31	-0.23708	0.0444475	-5.33393	9.61e-08	1.86e-06
SERPINA10	51.64	-1.43872	0.269752	-5.33349	9.63e-08	1.86e-06
SMAP2	778.305	0.259492	0.0486542	5.3334	9.64e-08	1.86e-06
DDAH2	1887.23	-0.446431	0.0837153	-5.33272	9.68e-08	1.87e-06
SPIB	38.9124	0.995181	0.186658	5.33158	9.74e-08	1.88e-06
NOD2	147.833	-0.644847	0.12096	-5.33109	9.76e-08	1.88e-06
ABCA11P	92.396	-0.418348	0.0785045	-5.32897	9.88e-08	1.9e-06
CDX2	5474.94	-0.488477	0.091678	-5.32818	9.92e-08	1.9e-06
FAM105A	1621.44	-0.481801	0.0904237	-5.32826	9.92e-08	1.9e-06
CIAO1	1985.31	-0.151297	0.0284155	-5.32445	1.01e-07	1.94e-06
LOC158572	20.3712	-0.511886	0.0962328	-5.31924	1.04e-07	1.99e-06
LRRC8A	1722.98	0.389137	0.0731568	5.31922	1.04e-07	1.99e-06
XYLB	271.225	-0.406891	0.0764974	-5.31902	1.04e-07	2e-06
LOC100190939	306.643	-0.554861	0.104324	-5.31861	1.05e-07	2e-06
BEND4	3.08287	1.10592	0.207956	5.31806	1.05e-07	2e-06
KCNN2	12.5827	0.851051	0.160058	5.31715	1.05e-07	2.01e-06
ACTR3C	78.8085	-0.509847	0.0959141	-5.31566	1.06e-07	2.02e-06
SETDB2	364.228	-0.389154	0.0732149	-5.31523	1.07e-07	2.03e-06
SLC22A23	970.204	0.435165	0.0818918	5.3139	1.07e-07	2.04e-06
HPSE	103.211	0.536345	0.100948	5.31308	1.08e-07	2.05e-06
C17orf68	378.495	0.330528	0.0622129	5.31285	1.08e-07	2.05e-06
SERPINA1	7702.17	0.938567	0.176674	5.31242	1.08e-07	2.05e-06
CXCR5	17.9521	1.02401	0.192769	5.3121	1.08e-07	2.05e-06
POLR2C	1869.26	-0.245604	0.0462443	-5.31101	1.09e-07	2.06e-06
ADAM8	358.221	0.754318	0.142061	5.30983	1.1e-07	2.07e-06
LCN8	1.74929	2.78809	0.525077	5.30988	1.1e-07	2.07e-06
KARS	4371.08	-0.212684	0.040062	-5.30887	1.1e-07	2.08e-06
VILL	1251.76	0.541277	0.101972	5.30809	1.11e-07	2.09e-06
VPS18	585.077	0.375585	0.0708172	5.30358	1.14e-07	2.14e-06
E2F4	2248.85	-0.261721	0.0493498	-5.30338	1.14e-07	2.14e-06
RLN2	14.1669	-0.868504	0.163774	-5.30307	1.14e-07	2.14e-06
FAM114A1	383.703	0.405991	0.0765648	5.30258	1.14e-07	2.14e-06
IPCEF1	35.9653	0.686764	0.129529	5.30201	1.15e-07	2.15e-06
IPO5	5579.71	-0.329439	0.0621367	-5.30185	1.15e-07	2.15e-06
GSR	1456.32	0.415022	0.0782827	5.30158	1.15e-07	2.15e-06
C9orf71	37.7237	-1.50861	0.284824	-5.29664	1.18e-07	2.21e-06
ASGR1	105.835	-0.918431	0.173633	-5.28948	1.23e-07	2.29e-06
GAS2L1	361.017	0.452361	0.0855333	5.28871	1.23e-07	2.3e-06
B4GALT5	2673.88	-0.298919	0.0565532	-5.28562	1.25e-07	2.33e-06
DTNBP1	438.781	-0.260482	0.0492803	-5.28573	1.25e-07	2.33e-06
RFC3	824.047	-0.40171	0.0759985	-5.28576	1.25e-07	2.33e-06
CYB5B	4213.43	-0.374144	0.0707941	-5.28496	1.26e-07	2.34e-06
XPO4	991.537	-0.400099	0.075724	-5.28364	1.27e-07	2.35e-06
PSIMCT-1	37.595	-0.610954	0.115654	-5.2826	1.27e-07	2.36e-06
EPB41L4A	120.894	0.584869	0.110726	5.28214	1.28e-07	2.37e-06
PDZD7	20.7954	-0.729394	0.138159	-5.27938	1.3e-07	2.4e-06
ONECUT3	6.02538	3.17873	0.602137	5.27907	1.3e-07	2.4e-06
KIF1C	3380.34	0.346676	0.0656822	5.27808	1.31e-07	2.41e-06
CUL4A	2994.96	-0.325654	0.0617027	-5.27779	1.31e-07	2.42e-06
TRMT11	317.038	-0.322175	0.0610786	-5.27476	1.33e-07	2.45e-06
PUS10	151.979	-0.390544	0.0740441	-5.27448	1.33e-07	2.46e-06
C8orf77	13.8694	-0.613245	0.116277	-5.274	1.33e-07	2.46e-06
DKC1	3321.73	-0.287789	0.0545687	-5.27388	1.34e-07	2.46e-06
SLC9A4	2.82156	1.27909	0.242557	5.27334	1.34e-07	2.46e-06
C17orf78	21.2006	2.36653	0.448805	5.27295	1.34e-07	2.47e-06
GPAT2	61.7546	1.06506	0.202064	5.27092	1.36e-07	2.49e-06
ENTPD3	16.4178	1.00208	0.190162	5.2696	1.37e-07	2.51e-06
ZFP30	156.047	-0.446019	0.0846502	-5.26897	1.37e-07	2.51e-06
AK3L1	408.78	-0.582026	0.110548	-5.26493	1.4e-07	2.57e-06
RPS21	20145.1	-0.600661	0.114087	-5.26496	1.4e-07	2.57e-06
TOX3	999.522	-0.401708	0.0763306	-5.26274	1.42e-07	2.59e-06
PNPLA1	17.761	-0.916388	0.174185	-5.26101	1.43e-07	2.61e-06
QPRT	1854.69	-0.712001	0.135336	-5.26098	1.43e-07	2.61e-06
GALNTL6	6.88128	1.71409	0.325872	5.26001	1.44e-07	2.63e-06
ZMYND10	7.46948	0.962035	0.182921	5.2593	1.45e-07	2.63e-06
CA7	38.3315	1.17297	0.223129	5.25693	1.46e-07	2.66e-06
ZNF490	170.774	-0.294483	0.0560652	-5.25251	1.5e-07	2.73e-06
PGAM1	4614.36	0.357982	0.0682037	5.24872	1.53e-07	2.78e-06
SMYD5	912.268	-0.245559	0.0468002	-5.24697	1.55e-07	2.8e-06
CIRH1A	1418.38	-0.253881	0.0483879	-5.24678	1.55e-07	2.81e-06
CSTB	4424.22	0.389674	0.07429	5.24531	1.56e-07	2.83e-06
C17orf82	5.82431	0.877865	0.16737	5.24504	1.56e-07	2.83e-06
PSTPIP1	57.4393	0.603319	0.115042	5.24433	1.57e-07	2.84e-06
BBS4	180.642	0.336397	0.0641521	5.24374	1.57e-07	2.84e-06
C4BPB	135.631	0.749477	0.142997	5.24121	1.6e-07	2.88e-06
SIAH1	568.64	-0.221218	0.0422205	-5.2396	1.61e-07	2.9e-06
LOC554202	14.2643	1.60426	0.306227	5.23879	1.62e-07	2.91e-06
GPC3	145.677	1.13686	0.217073	5.23722	1.63e-07	2.93e-06
LOC100133985	9.70859	-0.729284	0.139282	-5.23601	1.64e-07	2.95e-06
RSPH1	85.5553	0.569407	0.108757	5.23557	1.64e-07	2.95e-06
PLTP	2147.87	-0.639851	0.122249	-5.23401	1.66e-07	2.98e-06
JAG1	2055.51	0.416953	0.0796828	5.23267	1.67e-07	3e-06
MFSD9	354.212	0.285617	0.0545897	5.23208	1.68e-07	3e-06
SPINK2	2.78394	1.31468	0.251314	5.23124	1.68e-07	3.01e-06
RBBP8	508.433	0.422506	0.0807847	5.23003	1.69e-07	3.03e-06
ATP8A1	562.387	0.614106	0.117464	5.22805	1.71e-07	3.05e-06
GCNT4	15.3551	0.910137	0.174078	5.22834	1.71e-07	3.05e-06
ZNF738	177.922	-0.409619	0.0783505	-5.22803	1.71e-07	3.05e-06
FCRLA	17.1279	1.12857	0.215948	5.22613	1.73e-07	3.08e-06
SLC16A2	129.87	0.706546	0.135252	5.22391	1.75e-07	3.12e-06
NBPF7	4.28246	1.1228	0.214975	5.22293	1.76e-07	3.13e-06
ZNF572	76.5408	-0.527406	0.101058	-5.21885	1.8e-07	3.2e-06
KCNQ4	24.2567	0.945736	0.181234	5.2183	1.81e-07	3.21e-06
IKZF2	62.3255	0.658224	0.126155	5.21758	1.81e-07	3.21e-06
TMOD2	154.934	-0.645834	0.123827	-5.21561	1.83e-07	3.25e-06
VPS53	872.056	0.326817	0.0626905	5.21319	1.86e-07	3.29e-06
SCO1	514.259	0.316114	0.0606732	5.2101	1.89e-07	3.34e-06
ARHGAP24	95.4646	0.576012	0.110567	5.20962	1.89e-07	3.34e-06
TMEM132B	8.1974	0.882034	0.169362	5.20799	1.91e-07	3.37e-06
C6orf129	315.697	-0.438907	0.0842907	-5.20707	1.92e-07	3.38e-06
C11orf75	391.626	0.326905	0.0627975	5.2057	1.93e-07	3.41e-06
VANGL1	836.075	0.299263	0.0575189	5.20286	1.96e-07	3.46e-06
VEPH1	7.67938	0.971129	0.18667	5.20237	1.97e-07	3.46e-06
HSDL1	421.635	-0.273806	0.0526683	-5.19868	2.01e-07	3.53e-06
NUDT7	116.87	-0.357041	0.0686796	-5.19865	2.01e-07	3.53e-06
DIO3	113.813	0.893284	0.171894	5.19671	2.03e-07	3.56e-06
ZNF498	377.891	-0.239507	0.0460899	-5.19651	2.03e-07	3.56e-06
SULF2	3843.77	-0.522567	0.10057	-5.19603	2.04e-07	3.57e-06
CD69	69.5236	0.836007	0.161194	5.18635	2.14e-07	3.75e-06
EPHA10	270.991	0.481884	0.0929147	5.18631	2.15e-07	3.75e-06
PIK3R3	430.802	0.38741	0.0747129	5.18532	2.16e-07	3.77e-06
LUZP1	1064.72	0.300252	0.0579061	5.18516	2.16e-07	3.77e-06
MAPK13	2911.27	-0.315294	0.0608269	-5.18347	2.18e-07	3.8e-06
IFRD1	870.754	-0.360476	0.0695598	-5.18224	2.19e-07	3.82e-06
CABP7	5.95441	0.840968	0.162316	5.18107	2.21e-07	3.84e-06
GNAS	20561.4	-0.380853	0.0735495	-5.17818	2.24e-07	3.9e-06
CXXC1	790.224	0.378647	0.0731588	5.17569	2.27e-07	3.95e-06
PPP1R13L	869.272	0.499723	0.0965642	5.17504	2.28e-07	3.95e-06
TATDN3	167.736	0.360223	0.0696075	5.17507	2.28e-07	3.95e-06
NCRNA00093	22.4408	-0.715489	0.138391	-5.17006	2.34e-07	4.06e-06
ACRBP	32.5689	0.601942	0.116441	5.16949	2.35e-07	4.06e-06
LIME1	477.327	-0.665779	0.128829	-5.16791	2.37e-07	4.1e-06
TCL1A	10.4124	1.49112	0.288673	5.16544	2.4e-07	4.15e-06
UPF3A	801.998	-0.332821	0.0644348	-5.16523	2.4e-07	4.15e-06
SGK223	611.573	0.452305	0.0875721	5.16494	2.41e-07	4.15e-06
KDELR3	745.061	0.428184	0.0829338	5.16296	2.43e-07	4.19e-06
NDEL1	665.164	0.248478	0.0481283	5.16283	2.43e-07	4.19e-06
FAM177B	23.683	1.514	0.293336	5.16132	2.45e-07	4.22e-06
DCAF13	1516.75	-0.341825	0.0662636	-5.15857	2.49e-07	4.28e-06
TIGD3	18.7463	-0.552699	0.107147	-5.15835	2.49e-07	4.28e-06
MED9	286.491	0.229124	0.0444207	5.15805	2.5e-07	4.28e-06
RAMP1	259.421	1.03262	0.200219	5.15746	2.5e-07	4.29e-06
CD79B	56.4739	0.778678	0.151135	5.15219	2.57e-07	4.41e-06
CXCR1	30.2114	1.12113	0.217606	5.15213	2.58e-07	4.41e-06
S100A5	6.2359	1.13598	0.220509	5.15164	2.58e-07	4.42e-06
CXCR2	43.2896	0.962621	0.186973	5.14845	2.63e-07	4.49e-06
CAPN10	537.016	-0.289825	0.0563311	-5.14502	2.67e-07	4.57e-06
FGFR2	283.153	0.806025	0.156715	5.14324	2.7e-07	4.61e-06
HOMEZ	371.169	0.275803	0.0536252	5.14315	2.7e-07	4.61e-06
AKAP3	16.3869	0.780281	0.151741	5.14219	2.72e-07	4.62e-06
TFDP2	328.072	-0.294383	0.0572469	-5.14234	2.71e-07	4.62e-06
WDFY4	114.032	0.718987	0.139849	5.14115	2.73e-07	4.64e-06
ZCCHC14	1136.74	-0.3108	0.0604751	-5.1393	2.76e-07	4.68e-06
ANKRD13B	360.415	-0.522526	0.101677	-5.13907	2.76e-07	4.69e-06
AMH	49.2431	1.29366	0.251741	5.13885	2.76e-07	4.69e-06
C2orf72	487.567	0.613985	0.11951	5.13751	2.78e-07	4.72e-06
ZNF461	57.3904	-0.588065	0.114518	-5.13512	2.82e-07	4.77e-06
KRT16	31.9508	1.42581	0.277675	5.13481	2.82e-07	4.78e-06
MTTP	170.381	-1.78559	0.347758	-5.13457	2.83e-07	4.78e-06
MPV17L	177.399	-1.03706	0.202038	-5.133	2.85e-07	4.82e-06
EDN2	20.9459	0.946355	0.184383	5.13255	2.86e-07	4.82e-06
POLG	1223	0.313616	0.0611166	5.13144	2.88e-07	4.85e-06
CFDP1	961.145	-0.309554	0.0603422	-5.12998	2.9e-07	4.88e-06
EHHADH	425.308	0.401437	0.0782833	5.128	2.93e-07	4.93e-06
SYNJ2BP	836.906	0.279318	0.0544871	5.12632	2.95e-07	4.97e-06
LIF	719.272	0.518473	0.101157	5.12542	2.97e-07	4.99e-06
HIST1H1C	300.061	0.659817	0.128747	5.12491	2.98e-07	5e-06
CIRBP	2367.02	0.297282	0.0580112	5.12455	2.98e-07	5e-06
ACD	544.384	-0.31578	0.061635	-5.12338	3e-07	5.03e-06
DOCK5	351.545	0.43112	0.0841453	5.12352	3e-07	5.03e-06
CASP7	1217.82	0.3327	0.0649725	5.12063	3.05e-07	5.09e-06
SUPT7L	808.888	-0.161797	0.031597	-5.12065	3.04e-07	5.09e-06
TMEM41A	890.603	-0.242254	0.0473117	-5.12039	3.05e-07	5.09e-06
HOXC6	17.7558	1.40414	0.274291	5.11918	3.07e-07	5.12e-06
TEX101	2.12366	1.49018	0.291097	5.11918	3.07e-07	5.12e-06
AK7	36.704	0.649138	0.126857	5.11709	3.1e-07	5.17e-06
BAI2	53.8964	0.68037	0.132993	5.11585	3.12e-07	5.2e-06
ADM	434.097	0.521492	0.101945	5.11545	3.13e-07	5.2e-06
STRADA	332.725	0.280003	0.0547377	5.11536	3.13e-07	5.2e-06
DUSP6	2207.46	0.452596	0.0885146	5.11323	3.17e-07	5.26e-06
TIAM1	58.9154	0.692918	0.135581	5.11074	3.21e-07	5.32e-06
C7orf52	4.89192	-1.38313	0.270715	-5.10918	3.24e-07	5.36e-06
PHLPP1	439.503	0.364812	0.0714194	5.10802	3.26e-07	5.39e-06
ZNF813	66.1828	-0.778966	0.152518	-5.10737	3.27e-07	5.41e-06
LOC440356	2.9762	-1.36848	0.268015	-5.10596	3.29e-07	5.44e-06
TMEM102	353.422	0.399968	0.0783481	5.10502	3.31e-07	5.46e-06
TRIOBP	1813.67	0.307387	0.0602191	5.10448	3.32e-07	5.48e-06
KDM1B	979.43	-0.299329	0.0587101	-5.09842	3.43e-07	5.65e-06
LRRC37A3	235.841	-0.57223	0.112275	-5.09668	3.46e-07	5.7e-06
OSR2	94.183	0.772465	0.151568	5.09649	3.46e-07	5.7e-06
ALDH6A1	235.317	0.400944	0.0786797	5.0959	3.47e-07	5.71e-06
C3P1	2.60952	-2.25256	0.442043	-5.0958	3.47e-07	5.71e-06
SPATA20	1207.37	0.446262	0.0875766	5.09568	3.48e-07	5.71e-06
LOC100132724	3.71311	-0.852846	0.167435	-5.09358	3.51e-07	5.77e-06
C20orf199	2904.89	-0.4823	0.0947056	-5.09262	3.53e-07	5.79e-06
ERMAP	249.972	0.269962	0.0530142	5.09226	3.54e-07	5.79e-06
TET2	340.986	0.373791	0.0734044	5.09222	3.54e-07	5.79e-06
RPP40	189.461	-0.35616	0.0699549	-5.09128	3.56e-07	5.82e-06
EDNRA	287.829	-0.66916	0.131437	-5.0911	3.56e-07	5.82e-06
DOM3Z	350.939	-0.327258	0.0642879	-5.09051	3.57e-07	5.83e-06
USP7	3687.07	-0.252198	0.0495431	-5.09048	3.57e-07	5.83e-06
TOX2	61.8964	0.566215	0.111278	5.08829	3.61e-07	5.89e-06
PTF1A	5.29755	-2.39641	0.471169	-5.08609	3.66e-07	5.95e-06
EBPL	1037.06	-0.368224	0.0724091	-5.08534	3.67e-07	5.97e-06
ANO9	2487.32	-0.562652	0.110648	-5.08504	3.68e-07	5.98e-06
TOB2	1594.97	0.239611	0.0471224	5.08487	3.68e-07	5.98e-06
FAM7A3	4.27307	1.03398	0.203408	5.08327	3.71e-07	6.02e-06
PRDM8	39.5567	0.759118	0.149376	5.08192	3.74e-07	6.06e-06
LTBP4	2488.87	0.561081	0.110418	5.08145	3.75e-07	6.07e-06
TRPM5	49.082	0.972061	0.19131	5.08108	3.75e-07	6.08e-06
SOX30	22.3206	0.79806	0.157113	5.07953	3.78e-07	6.12e-06
CAMK2N1	2736	-0.406256	0.0799825	-5.07931	3.79e-07	6.13e-06
PRSS8	6675.1	-0.439349	0.0865072	-5.07876	3.8e-07	6.14e-06
RPL36AL	2902.01	0.333322	0.0656367	5.07829	3.81e-07	6.15e-06
TCTE3	51.6954	-0.487769	0.0960983	-5.07573	3.86e-07	6.23e-06
TNKS1BP1	2533.36	0.306717	0.0604359	5.07508	3.87e-07	6.24e-06
TMEM185A	443.638	-0.297199	0.0585628	-5.07487	3.88e-07	6.24e-06
DNAJC15	1697.74	-0.523883	0.103258	-5.07351	3.91e-07	6.28e-06
TM4SF4	55.8172	1.37842	0.27188	5.06996	3.98e-07	6.4e-06
PPIP5K1	641.221	0.288766	0.0569635	5.06931	3.99e-07	6.41e-06
S100A4	1881.29	0.79756	0.157333	5.06925	3.99e-07	6.41e-06
PHF23	640.438	0.244561	0.0482487	5.06875	4e-07	6.42e-06
CHPT1	1589.05	-0.322506	0.0636411	-5.06758	4.03e-07	6.46e-06
RHOBTB3	1424.06	0.569847	0.112456	5.0673	4.03e-07	6.46e-06
DLL1	257.403	0.570051	0.11256	5.0644	4.1e-07	6.55e-06
KDM6B	991.601	0.365879	0.0722453	5.0644	4.1e-07	6.55e-06
ANKHD1-EIF4EBP3	588.31	0.395948	0.0781857	5.06421	4.1e-07	6.55e-06
POU2F3	45.3917	0.713623	0.140986	5.06167	4.16e-07	6.63e-06
ZC3H12B	84.205	-0.450863	0.0890872	-5.06092	4.17e-07	6.65e-06
IMPA2	1180.13	0.420207	0.0830825	5.05771	4.24e-07	6.76e-06
LONRF3	100.914	0.531913	0.105187	5.05681	4.26e-07	6.79e-06
JKAMP	576.087	0.274365	0.0542601	5.05648	4.27e-07	6.79e-06
FERMT1	6167.91	-0.446427	0.0883138	-5.05501	4.3e-07	6.84e-06
KIAA1632	421.388	0.335602	0.0663899	5.05502	4.3e-07	6.84e-06
CUX1	3072.88	-0.305126	0.0603886	-5.05271	4.36e-07	6.91e-06
SNTA1	235.124	-0.556714	0.110205	-5.05163	4.38e-07	6.95e-06
RHOH	75.7315	0.661266	0.13092	5.05094	4.4e-07	6.97e-06
FAM65B	68.662	0.678161	0.134288	5.05007	4.42e-07	6.99e-06
GALNT1	1786.48	0.380411	0.075392	5.04577	4.52e-07	7.15e-06
ELP2	719.144	0.282377	0.0559886	5.04347	4.57e-07	7.22e-06
SFT2D3	466.627	-0.249507	0.0494708	-5.04352	4.57e-07	7.22e-06
C12orf72	24.5995	0.386135	0.0765703	5.04288	4.59e-07	7.24e-06
ST6GAL1	3337.36	-0.543435	0.1078	-5.04113	4.63e-07	7.3e-06
ARX	7.45712	1.55413	0.308377	5.03971	4.66e-07	7.35e-06
CLDN15	882.724	-0.838298	0.166342	-5.03959	4.67e-07	7.35e-06
IFNE	2.16405	2.16783	0.430248	5.03857	4.69e-07	7.37e-06
XPO5	1650.26	-0.253199	0.0502516	-5.03864	4.69e-07	7.37e-06
SLAMF9	9.29975	1.07486	0.213334	5.0384	4.69e-07	7.37e-06
RCN1	4180.43	-0.342037	0.067919	-5.03595	4.75e-07	7.46e-06
EXOSC5	909.678	-0.373384	0.0741578	-5.035	4.78e-07	7.49e-06
C18orf55	279.071	0.298971	0.0594162	5.03181	4.86e-07	7.61e-06
KCNJ15	25.1283	0.968984	0.19261	5.03082	4.88e-07	7.65e-06
MYCL1	459.761	0.420337	0.0835566	5.03056	4.89e-07	7.65e-06
LRP10	6401.79	0.392	0.077946	5.02912	4.93e-07	7.7e-06
PYGB	14518.2	-0.605293	0.120418	-5.0266	4.99e-07	7.8e-06
C8orf80	11.7724	0.936612	0.18636	5.02583	5.01e-07	7.82e-06
IL1A	51.6913	0.987839	0.196552	5.02585	5.01e-07	7.82e-06
ITM2A	124.516	0.677795	0.134872	5.02545	5.02e-07	7.83e-06
ABLIM1	3320.13	0.349565	0.0695788	5.02401	5.06e-07	7.88e-06
SLC1A2	5.54619	0.817217	0.162693	5.02305	5.09e-07	7.91e-06
NARS	2854.1	0.271514	0.0540665	5.02185	5.12e-07	7.96e-06
FAM81A	180.095	0.599946	0.119485	5.02111	5.14e-07	7.98e-06
HP	9.81289	1.40973	0.281115	5.01478	5.31e-07	8.24e-06
S100A13	748.839	0.477225	0.0951861	5.0136	5.34e-07	8.29e-06
ALDH3A1	220.699	0.837585	0.167121	5.01185	5.39e-07	8.36e-06
DHRS12	253.156	-0.376316	0.0750944	-5.01124	5.41e-07	8.36e-06
FLJ44635	58.2219	-0.795984	0.158843	-5.01114	5.41e-07	8.36e-06
FRMPD2	1.54129	2.01046	0.401177	5.0114	5.4e-07	8.36e-06
RNF152	13.9846	0.607955	0.121314	5.0114	5.4e-07	8.36e-06
NAT1	183.845	0.487815	0.0973777	5.00951	5.46e-07	8.42e-06
BCAS1	794.977	0.727569	0.145256	5.00886	5.48e-07	8.44e-06
STYK1	175.005	0.551189	0.110042	5.00889	5.47e-07	8.44e-06
ORC3L	485.983	-0.280149	0.0559352	-5.00845	5.49e-07	8.45e-06
CYP4F3	259.445	-0.584586	0.116757	-5.00687	5.53e-07	8.51e-06
ST5	1052.47	0.305144	0.0609506	5.00641	5.55e-07	8.53e-06
KIAA1211	295.63	0.555546	0.111086	5.00104	5.7e-07	8.76e-06
LDLRAD3	257.996	-0.519051	0.103945	-4.99354	5.93e-07	9.1e-06
TMEM30B	1321.36	0.314497	0.062986	4.99313	5.94e-07	9.11e-06
HES1	1714.97	0.372751	0.07467	4.99198	5.98e-07	9.16e-06
ASB13	993.253	-0.303497	0.0608058	-4.99126	6e-07	9.19e-06
SEH1L	966.04	0.285379	0.0571842	4.99053	6.02e-07	9.22e-06
CREB3L3	32.3992	-1.0128	0.203029	-4.98847	6.09e-07	9.31e-06
SGMS2	550.339	0.49425	0.0990919	4.98779	6.11e-07	9.33e-06
PDE10A	53.5676	0.733986	0.147224	4.9855	6.18e-07	9.44e-06
TNNI2	6.08603	0.950054	0.190599	4.98457	6.21e-07	9.48e-06
CCL4L2	142.324	0.894765	0.179514	4.98437	6.22e-07	9.48e-06
POLR3B	290.508	0.257037	0.0515795	4.98332	6.25e-07	9.52e-06
UBAC2	2862.26	-0.317225	0.0636885	-4.98088	6.33e-07	9.64e-06
AGBL4	3.23157	1.40538	0.282213	4.97985	6.36e-07	9.67e-06
DUSP10	276.517	0.446906	0.0897409	4.97996	6.36e-07	9.67e-06
ERMN	11.4815	0.951236	0.191026	4.9796	6.37e-07	9.68e-06
KCNJ9	1.01782	1.28421	0.257917	4.97916	6.39e-07	9.69e-06
ASTE1	192.691	-0.265257	0.0532877	-4.97783	6.43e-07	9.75e-06
LIPH	744.843	0.456016	0.0916193	4.97729	6.45e-07	9.77e-06
SYNGR1	61.4366	0.790345	0.158856	4.97522	6.52e-07	9.87e-06
RARRES1	458.903	0.836115	0.168141	4.9727	6.6e-07	9.99e-06
