# Supplementary material for: Aurora kinase A (AURKA) interaction with Wnt and Ras-MAPK signalling pathways in colorectal cancer
Source: Sci Rep. 2018 May 14;8:7522. doi: 10.1038/s41598-018-24982-z (PMC5951826; doi:10.1038/s41598-018-24982-z)
Supplement: Supplementary file 8 — Supplementary Table S7 [file 41598_2018_24982_MOESM8_ESM.xls]

## Sheet: Table_S7
Table S7. Results of 316 genes located on 20q11-20q13.33 from differential expression analysis of AURKA-no-gain vs AURKA-gain in TCGA CRC samples.
HGNC symbol	baseMean	log2FoldChange	lfcSE	stat	pvalue	padj	rank
YTHDF1	2189.57	-0.639656	0.0408093	-15.6743	2.26783e-55	1.12212e-51	4
TP53RK	967.7	-0.926136	0.0610297	-15.1752	5.16464e-52	2.04437e-48	5
VAPB	1736.59	-0.618834	0.0408206	-15.1598	6.5236e-52	2.15192e-48	6
RAE1	1391.82	-0.752768	0.0504268	-14.9279	2.16881e-50	6.13215e-47	7
PIGU	1290.17	-0.862074	0.0584154	-14.7577	2.74663e-49	6.79516e-46	8
CTNNBL1	1433.1	-0.774657	0.0526524	-14.7127	5.34616e-49	1.17568e-45	9
RNF114	3530.93	-0.62922	0.0430683	-14.6098	2.43208e-48	4.81358e-45	10
TCFL5	534.407	-0.953568	0.0653437	-14.5931	3.10706e-48	5.59045e-45	11
STAU1	4958.16	-0.651353	0.0449775	-14.4818	1.58018e-47	2.60625e-44	12
RAB22A	1592.42	-0.688112	0.0494926	-13.9033	6.04573e-44	7.97714e-41	15
TAF4	873.205	-0.754482	0.0543335	-13.8861	7.68801e-44	9.51007e-41	16
ZSWIM3	228.751	-0.913088	0.0683271	-13.3635	9.88347e-41	1.02955e-37	19
CDK5RAP1	816.355	-0.620128	0.0468842	-13.2268	6.14405e-40	6.08016e-37	20
RPRD1B	1248.12	-0.645995	0.0490838	-13.1611	1.4699e-39	1.38535e-36	21
DHX35	460.804	-0.618974	0.0473422	-13.0745	4.60823e-39	4.14573e-36	22
DDX27	2360.05	-0.781586	0.060358	-12.9492	2.37523e-38	2.04393e-35	23
PPP1R3D	367.978	-0.842246	0.065211	-12.9157	3.67035e-38	3.02682e-35	24
TM9SF4	4167.05	-0.679468	0.052653	-12.9046	4.23786e-38	3.35503e-35	25
CSTF1	946.577	-0.551793	0.0429288	-12.8537	8.20089e-38	6.24277e-35	26
TOMM34	2223.94	-0.790174	0.061862	-12.7732	2.31527e-37	1.63657e-34	28
ASXL1	1845.17	-0.646876	0.0507761	-12.7398	3.5536e-37	2.34443e-34	30
TPD52L2	3829.19	-0.631496	0.0497542	-12.6923	6.52165e-37	4.16376e-34	31
POFUT1	4185.83	-0.879168	0.0696363	-12.6251	1.53486e-36	9.49309e-34	32
DYNLRB1	3097.25	-0.786758	0.0623612	-12.6161	1.72055e-36	1.03191e-33	33
TRPC4AP	3502.87	-0.564799	0.0451021	-12.5227	5.61209e-36	3.0854e-33	36
MOCS3	496.481	-0.753251	0.060276	-12.4967	7.781e-36	4.1622e-33	37
EIF2S2	3386.87	-0.623465	0.0500637	-12.4535	1.33924e-35	6.97531e-33	38
DIDO1	2212.18	-0.635744	0.0520642	-12.2108	2.72341e-34	1.38209e-31	39
NCOA6	2360.92	-0.709015	0.0586246	-12.0941	1.13417e-33	5.61187e-31	40
YWHAB	11425.6	-0.631806	0.0524666	-12.0421	2.13553e-33	1.03089e-30	41
SNHG11	304.089	-0.794734	0.0661236	-12.0189	2.82649e-33	1.30678e-30	42
OSBPL2	1919.58	-0.583409	0.0487096	-11.9773	4.67394e-33	2.0557e-30	45
ACTR5	373.953	-0.633253	0.0529932	-11.9497	6.51588e-33	2.74388e-30	47
NCOA5	1293.88	-0.491287	0.0411367	-11.9428	7.0799e-33	2.91928e-30	48
DPM1	1070.55	-0.801409	0.068125	-11.7638	5.99817e-32	2.42277e-29	49
STX16	2150.91	-0.737582	0.062734	-11.7573	6.47665e-32	2.56372e-29	50
TGIF2	935.06	-0.853905	0.072672	-11.7501	7.05126e-32	2.73644e-29	51
ADNP	2697.48	-0.53089	0.0453075	-11.7175	1.0372e-31	3.94775e-29	52
CHMP4B	6555.59	-0.58822	0.0503171	-11.6903	1.42935e-31	5.33766e-29	53
PTPN1	1561.59	-0.470724	0.0404719	-11.6309	2.87105e-31	1.05229e-28	54
NFS1	928.085	-0.603016	0.0520114	-11.5939	4.4239e-31	1.59196e-28	55
NDRG3	1215.72	-0.643889	0.0557212	-11.5555	6.92089e-31	2.44604e-28	56
SLC35C2	1835.95	-0.560207	0.0488449	-11.4691	1.88605e-30	6.32689e-28	59
MAPRE1	4134.45	-0.614447	0.0538051	-11.4199	3.32793e-30	1.09777e-27	60
RPN2	11966.3	-0.539179	0.0472717	-11.4059	3.90528e-30	1.2671e-27	61
LSM14B	1483.93	-0.61591	0.0541186	-11.3808	5.21461e-30	1.66464e-27	62
IFT52	762.599	-0.745425	0.0656085	-11.3617	6.48599e-30	2.03763e-27	63
ELMO2	867.681	-0.512234	0.0451903	-11.335	8.80106e-30	2.67986e-27	65
SERINC3	3108.95	-0.584436	0.0517163	-11.3008	1.30024e-29	3.84095e-27	67
SNX21	379.77	-0.731483	0.0650384	-11.2469	2.3979e-29	6.87815e-27	69
UBE2C	1978.76	-0.828318	0.0745967	-11.1039	1.20026e-28	3.39364e-26	70
SYS1	1062.58	-0.563142	0.0507434	-11.0978	1.28511e-28	3.58239e-26	71
PXMP4	625.731	-0.64308	0.0582376	-11.0423	2.38719e-28	6.56211e-26	72
DSN1	698.261	-0.698615	0.0636963	-10.9679	5.45236e-28	1.45828e-25	74
PDRG1	895.19	-0.760884	0.0698845	-10.8877	1.31862e-27	3.43397e-25	76
UBE2V1	4243.12	-0.628832	0.0578675	-10.8667	1.66011e-27	4.26714e-25	77
SS18L1	528.046	-0.636285	0.058712	-10.8374	2.28885e-27	5.75129e-25	78
SPATA2	1052.58	-0.5871	0.0545233	-10.7679	4.88076e-27	1.2075e-24	80
RALGAPB	1875.37	-0.60593	0.0565157	-10.7214	8.07424e-27	1.97291e-24	81
GMEB2	805.871	-0.575443	0.0538849	-10.6791	1.27486e-26	3.07709e-24	82
AURKA	1165.82	-0.701184	0.0657996	-10.6564	1.62843e-26	3.88311e-24	83
ZSWIM1	482.85	-0.642209	0.0607597	-10.5697	4.11975e-26	9.59273e-24	85
C20orf24	4356.61	-0.739184	0.0710017	-10.4108	2.21388e-25	5.03645e-23	87
PHF20	1092.93	-0.552551	0.0536719	-10.295	7.42386e-25	1.63259e-22	90
COMMD7	1644.43	-0.708841	0.0692021	-10.2431	1.27155e-24	2.76556e-22	91
PRPF6	4401.26	-0.663388	0.0649131	-10.2196	1.61955e-24	3.44668e-22	93
SLC13A3	207.052	-2.21593	0.217092	-10.2073	1.8385e-24	3.87101e-22	94
STK4	1374.32	-0.630236	0.0619127	-10.1794	2.44959e-24	5.10341e-22	95
PLAGL2	2490.06	-0.821717	0.0811973	-10.12	4.50407e-24	9.27107e-22	96
CABLES2	463.533	-0.746748	0.0738794	-10.1077	5.10848e-24	1.0317e-21	98
CSE1L	4119.96	-0.601195	0.0595755	-10.0913	6.03543e-24	1.2066e-21	99
ATP9A	5078.73	-0.725383	0.0720682	-10.0652	7.8702e-24	1.54225e-21	101
TNNC2	241.228	-1.84654	0.184252	-10.0218	1.22236e-23	2.34883e-21	103
TTPAL	608.112	-0.606144	0.060697	-9.9864	1.74822e-23	3.2953e-21	105
DBNDD2	2010.76	-0.590149	0.0595565	-9.90907	3.80167e-23	7.03202e-21	107
RBM39	4322.39	-0.519679	0.0528397	-9.83501	7.95558e-23	1.44456e-20	109
DNAJC5	3301.63	-0.608021	0.0618337	-9.83317	8.10243e-23	1.445e-20	110
PFDN4	549.291	-0.97021	0.0986672	-9.83315	8.10404e-23	1.445e-20	111
KIF3B	2350.06	-0.540889	0.0551648	-9.80496	1.0719e-22	1.87743e-20	113
ARFGEF2	2557.14	-0.578008	0.0590151	-9.79424	1.19194e-22	2.05138e-20	115
OGFR	1793.34	-0.644783	0.0659072	-9.7832	1.32945e-22	2.26831e-20	116
HM13	5633.83	-0.603439	0.0620227	-9.72932	2.26102e-22	3.79238e-20	118
ATP5E	5376.28	-0.734977	0.0756597	-9.71425	2.62171e-22	4.3604e-20	119
TPX2	2917.95	-0.665523	0.0686001	-9.70148	2.9715e-22	4.90099e-20	120
PLCG1	1890.71	-0.636618	0.0657678	-9.67978	3.67506e-22	6.0113e-20	121
EIF6	7220.61	-0.727441	0.0753372	-9.65579	4.6455e-22	7.4751e-20	123
ITCH	1601.72	-0.5682	0.0592423	-9.59113	8.71234e-22	1.36853e-19	126
ZGPAT	945.288	-0.673863	0.0709711	-9.49488	2.20461e-21	3.40887e-19	128
CPNE1	5696.72	-0.911507	0.0969066	-9.40604	5.15187e-21	7.84352e-19	130
PCMTD2	1439.67	-0.751817	0.0800793	-9.38842	6.09098e-21	9.2025e-19	131
HNF4A	4309.69	-0.725522	0.0774958	-9.36208	7.8184e-21	1.14624e-18	135
PCIF1	1398.81	-0.512629	0.0548888	-9.33941	9.68722e-21	1.40978e-18	136
R3HDML	32.5809	-1.47016	0.158689	-9.26436	1.96251e-20	2.75475e-18	141
BCL2L1	4425.65	-0.580145	0.0631858	-9.18157	4.24863e-20	5.75952e-18	146
ADRM1	4211.85	-0.639061	0.0699109	-9.14108	6.18318e-20	8.26875e-18	148
ZFP64	733.524	-0.43842	0.0479787	-9.1378	6.37384e-20	8.46651e-18	149
GSS	2712.88	-0.554042	0.061312	-9.03644	1.61856e-19	2.06675e-17	155
ACOT8	906.63	-0.747543	0.0830834	-8.99751	2.30901e-19	2.8742e-17	159
SLC9A8	821.994	-0.521727	0.0593099	-8.79663	1.40984e-18	1.67087e-16	167
PSMA7	7432.35	-0.655382	0.0755002	-8.68053	3.93912e-18	4.37995e-16	178
WFDC2	1182.23	1.7182	0.200873	8.55365	1.19254e-17	1.28275e-15	184
DNTTIP1	1689.55	-0.621819	0.072943	-8.52473	1.53173e-17	1.6387e-15	185
NEURL2	63.9956	-0.748283	0.0899746	-8.3166	9.05191e-17	9.14059e-15	196
DUSP15	70.326	-1.57468	0.190837	-8.25141	1.56532e-16	1.53371e-14	201
RALY	6742.57	-0.571357	0.069481	-8.22321	1.98133e-16	1.92228e-14	204
ZHX3	670.132	-0.525557	0.0640986	-8.1992	2.41987e-16	2.31373e-14	207
EDEM2	1106.31	-0.459772	0.0561919	-8.18217	2.78779e-16	2.64e-14	209
PARD6B	372.234	-0.636266	0.077823	-8.17581	2.93886e-16	2.75668e-14	211
SDC4	6330.71	-0.59838	0.0731971	-8.17492	2.96052e-16	2.7639e-14	212
RBL1	253.202	-0.660412	0.0808353	-8.16985	3.08778e-16	2.86917e-14	213
SAMD10	367.883	-0.677027	0.0834271	-8.11519	4.8501e-16	4.38444e-14	218
NPEPL1	1137.93	-0.619175	0.0768255	-8.0595	7.66066e-16	6.82972e-14	222
COL9A3	522.01	-1.61946	0.201754	-8.0269	9.99677e-16	8.7547e-14	226
MMP24	367.939	-0.622467	0.0789749	-7.88184	3.22595e-15	2.66033e-13	240
TOP1	3161.54	-0.512324	0.0650653	-7.874	3.43468e-15	2.80906e-13	242
CEP250	1133.2	-0.592583	0.0758637	-7.81115	5.6668e-15	4.54078e-13	247
CTSA	7038.96	-0.597756	0.0766226	-7.80131	6.12694e-15	4.87006e-13	249
NCOA3	1115.79	-0.489677	0.0629909	-7.77377	7.61843e-15	5.98349e-13	252
LPIN3	824.498	-0.626256	0.080589	-7.77098	7.788e-15	6.06851e-13	254
MYBL2	2831.31	-0.741672	0.0969034	-7.65373	1.95233e-14	1.45813e-12	265
SLC17A9	1058.25	-1.03681	0.135778	-7.63607	2.23952e-14	1.64775e-12	269
NECAB3	654.152	-0.569632	0.0753409	-7.56073	4.00823e-14	2.80321e-12	283
DNMT3B	137.016	-0.762141	0.102271	-7.45219	9.18049e-14	5.97698e-12	304
SLC2A4RG	1282.69	-0.622457	0.0837282	-7.43425	1.05163e-13	6.68123e-12	311
BLCAP	2193.4	-0.42476	0.0586516	-7.2421	4.41803e-13	2.63379e-11	332
MAP1LC3A	529.34	-0.632739	0.0876761	-7.21677	5.32352e-13	3.1265e-11	337
PHACTR3	62.5203	-1.38456	0.194764	-7.10889	1.16981e-12	6.44925e-11	359
E2F1	737.983	-0.572663	0.0807903	-7.08827	1.35799e-12	7.42467e-11	362
ARFGAP1	2761.36	-0.573937	0.0822226	-6.98029	2.94574e-12	1.53427e-10	380
CBFA2T2	1139.94	-0.401517	0.0576445	-6.9654	3.27479e-12	1.6835e-10	385
TMEM189	1390.58	-0.382356	0.0550297	-6.94818	3.70023e-12	1.88265e-10	389
PABPC1L	467.87	-0.894711	0.129592	-6.90406	5.05371e-12	2.51314e-10	398
PMEPA1	4797.22	-0.726898	0.10623	-6.84268	7.77257e-12	3.74294e-10	411
SRC	3012.78	-0.38648	0.0568214	-6.80165	1.03426e-11	4.86227e-10	421
GGT7	616.128	-0.660895	0.0974961	-6.77868	1.2128e-11	5.63468e-10	426
PIGT	5797.18	-0.405824	0.0602056	-6.74062	1.5771e-11	7.17561e-10	435
ARFRP1	1045.96	-0.542484	0.0807767	-6.71584	1.86981e-11	8.35379e-10	443
SLCO4A1	1622.65	-0.676386	0.101141	-6.68758	2.26896e-11	9.9794e-10	450
ZNF217	1545.85	-0.439931	0.0662177	-6.64371	3.05879e-11	1.31038e-09	462
ZMYND8	1855.43	-0.448794	0.0676738	-6.63172	3.31797e-11	1.40921e-09	466
DLGAP4	2360.24	-0.334014	0.050439	-6.62214	3.54027e-11	1.4972e-09	468
TTLL9	7.62222	-0.778257	0.117826	-6.60514	3.9714e-11	1.66387e-09	472
SCAND1	1866.27	-0.687261	0.104052	-6.60495	3.9764e-11	1.66387e-09	473
CHD6	927.556	-0.474216	0.0722641	-6.56227	5.29947e-11	2.15817e-09	486
FITM2	170.106	-0.666436	0.101663	-6.55536	5.55082e-11	2.23751e-09	491
GDAP1L1	2.97617	-1.4892	0.229945	-6.47631	9.39905e-11	3.64757e-09	510
ERGIC3	9487.44	-0.497143	0.0768093	-6.47244	9.64333e-11	3.73504e-09	511
ZNFX1	1766.07	-0.39321	0.0612433	-6.42046	1.35865e-10	5.12267e-09	524
PPDPF	8960.81	-0.569174	0.0944078	-6.02889	1.65089e-09	5.00372e-08	653
ZNF335	659.338	-0.391432	0.0661205	-5.91998	3.21974e-09	9.0906e-08	701
UCKL1	1457.64	-0.533486	0.0904045	-5.90111	3.61073e-09	1.00229e-07	713
RTEL1	1277.29	-0.615971	0.104747	-5.88056	4.08875e-09	1.1162e-07	725
MANBAL	1541.31	-0.333137	0.0582055	-5.72346	1.04376e-08	2.51314e-07	822
FAM83C	9.23646	-1.5149	0.265291	-5.71033	1.12754e-08	2.68871e-07	830
ROMO1	2340.89	-0.691233	0.122276	-5.65306	1.57621e-08	3.64869e-07	855
SALL4	82.0179	-0.763508	0.135633	-5.62923	1.81018e-08	4.12893e-07	867
SEMG1	14.0708	1.83926	0.330346	5.56766	2.58178e-08	5.70933e-07	895
CEBPB	1507.86	-0.507452	0.0914089	-5.55145	2.83312e-08	6.22342e-07	901
PROCR	951.469	-0.57855	0.106303	-5.44248	5.25452e-08	1.08331e-06	960
B4GALT5	2673.88	-0.298919	0.0565532	-5.28562	1.25277e-07	2.33254e-06	1063
RPS21	20145.1	-0.600661	0.114087	-5.26496	1.40223e-07	2.56535e-06	1081
PLTP	2147.87	-0.639851	0.122249	-5.23401	1.65871e-07	2.97635e-06	1103
SULF2	3843.77	-0.522567	0.10057	-5.19603	2.03585e-07	3.56581e-06	1130
GNAS	20561.4	-0.380853	0.0735495	-5.17818	2.24061e-07	3.89685e-06	1138
LIME1	477.327	-0.665779	0.128829	-5.16791	2.36724e-07	4.09549e-06	1144
TOX2	61.8964	0.566215	0.111278	5.08829	3.61308e-07	5.89045e-06	1214
SNTA1	235.124	-0.556714	0.110205	-5.05163	4.38057e-07	6.94713e-06	1248
BCAS1	794.977	0.727569	0.145256	5.00886	5.47526e-07	8.43975e-06	1284
RBM38	1200.34	-0.475904	0.0964866	-4.93234	8.12521e-07	1.18858e-05	1353
STMN3	961.207	-0.851283	0.174494	-4.87859	1.06847e-06	1.503e-05	1407
BIRC7	18.0828	-1.03695	0.213649	-4.85351	1.21296e-06	1.68115e-05	1428
AHCY	12499.1	-0.418417	0.0878294	-4.76397	1.89817e-06	2.47161e-05	1520
EPB41L1	1976.68	-0.396242	0.0838434	-4.72598	2.29013e-06	2.90367e-05	1561
FAM83D	827.975	-0.331672	0.0726393	-4.56601	4.97096e-06	5.75352e-05	1710
NFATC2	85.3668	-0.595934	0.133097	-4.47743	7.55484e-06	8.19785e-05	1823
PPP1R16B	138.097	0.52079	0.117343	4.43818	9.07231e-06	9.65372e-05	1860
TGM2	4173.22	-0.479211	0.109578	-4.37326	1.22402e-05	0.000125004	1938
PTK6	1568.48	-0.379445	0.0887438	-4.27574	1.90505e-05	0.0001833	2057
PKIG	785.432	-0.34826	0.0817584	-4.25963	2.04769e-05	0.000194565	2083
KCNG1	56.6185	-0.922241	0.223502	-4.12633	3.68602e-05	0.000321382	2270
VSTM2L	117.018	-0.97034	0.239997	-4.04314	5.27402e-05	0.0004373	2387
ACSS2	3088.38	-0.283814	0.0726401	-3.90712	9.34023e-05	0.000712652	2594
TP53INP2	876.763	-0.396303	0.101581	-3.90134	9.56614e-05	0.000726806	2605
ZNF334	42.382	-1.07875	0.276854	-3.89645	9.76129e-05	0.00073908	2614
MYH7B	73.7201	-0.72604	0.190765	-3.80595	0.000141264	0.00101081	2766
CDH26	10.5295	-0.73746	0.196151	-3.75965	0.000170154	0.00118206	2849
HCK	272.344	0.469168	0.126253	3.71609	0.000202327	0.00136952	2924
BPI	3.30979	-0.883511	0.238256	-3.70825	0.0002087	0.00140448	2941
SNORA71C	1.38785	-1.43295	0.388018	-3.69301	0.000221614	0.00147089	2982
FER1L4	392.056	-0.619974	0.169555	-3.65648	0.000255698	0.00165753	3052
WISP2	15.498	1.00338	0.276388	3.63034	0.000283047	0.00180653	3101
CASS4	20.5583	0.537024	0.150299	3.57303	0.000352878	0.00217643	3209
ZNF831	13.9999	0.561732	0.15871	3.53935	0.00040111	0.00242627	3272
HAR1B	5.25945	0.883337	0.251277	3.5154	0.000439099	0.00261846	3319
CTCFL	100.286	-0.572069	0.165124	-3.46447	0.000531277	0.00306919	3426
LBP	10.3163	-0.792802	0.242868	-3.26433	0.00109722	0.00570128	3809
ID1	4210.35	-0.473408	0.150035	-3.15531	0.00160327	0.00778898	4073
NNAT	25.4313	-0.442563	0.142201	-3.11224	0.00185676	0.00876645	4192
MATN4	2.37507	-0.66919	0.219618	-3.04707	0.00231085	0.0105093	4352
C20orf203	0.732433	-0.854625	0.28232	-3.02715	0.00246871	0.0110921	4405
NTSR1	39.4931	0.766425	0.256	2.99385	0.00275484	0.0120842	4512
RBM12	1962.88	-0.118808	0.0399718	-2.97229	0.00295592	0.0128016	4570
SLC2A10	443.294	0.376999	0.127234	2.96303	0.00304622	0.0131039	4601
TCEA2	93.8366	-0.377786	0.129238	-2.92318	0.00346477	0.0145656	4708
ZBP1	92.543	-0.364698	0.131528	-2.77279	0.00555784	0.0215519	5104
SNORA71A	1.62989	-0.885743	0.321146	-2.75807	0.00581435	0.02238	5142
MC3R	0.560822	-1.3397	0.496245	-2.69968	0.00694063	0.0258796	5308
PPP4R1L	87.3809	-0.305032	0.114306	-2.66855	0.00761793	0.027931	5398
TUBB1	17.3909	-0.309129	0.116587	-2.65148	0.00801394	0.0290924	5452
MYLK2	5.43555	-0.315758	0.11985	-2.63461	0.00842347	0.0303122	5500
C20orf85	0.804265	1.25952	0.483587	2.60453	0.00920001	0.0326028	5585
WFDC13	1.08717	-0.649235	0.251488	-2.58157	0.00983518	0.0343979	5659
ZNF341	175.274	-0.152786	0.0599954	-2.54663	0.0108769	0.0372902	5773
EMILIN3	11.0227	-0.34544	0.136816	-2.52486	0.0115745	0.0391594	5850
CTSZ	5668.6	-0.176322	0.071959	-2.45032	0.014273	0.0463429	6095
HRH3	0.531254	-1.39065	0.576261	-2.41323	0.0158117	0.0503207	6219
TNFRSF6B	1675.15	0.508744	0.215503	2.36073	0.018239	0.0563512	6406
C20orf144	0.510836	-0.81573	0.347909	-2.34466	0.0190443	0.0583977	6454
OPRL1	17.7746	0.32785	0.140964	2.32577	0.020031	0.0608057	6520
SLA2	30.5564	0.264372	0.11379	2.32334	0.0201609	0.0610971	6531
KCNB1	2.21668	-0.780066	0.336681	-2.31693	0.0205075	0.0619575	6551
GCNT7	1.22171	-0.511265	0.227276	-2.24954	0.0244784	0.0711418	6810
CDH4	1.8654	-0.573678	0.257487	-2.22799	0.0258814	0.0742923	6895
KCNS1	4.47228	-0.503638	0.2288	-2.20121	0.0277211	0.0785816	6982
SNAI1	151.816	-0.214768	0.10152	-2.11554	0.0343844	0.0934031	7286
ASIP	0.948989	-0.55197	0.263983	-2.09093	0.0365344	0.0980594	7374
WFDC10A	1.76066	-0.578929	0.279483	-2.07143	0.0383188	0.101992	7435
KCNK15	22.8914	-0.457381	0.234105	-1.95374	0.0507314	0.127211	7893
SGK2	478.015	-0.221712	0.117743	-1.88301	0.0596984	0.144479	8178
APCDD1L	9.99994	0.448272	0.249527	1.79648	0.0724177	0.167636	8550
TFAP2C	77.7601	-0.330938	0.187692	-1.7632	0.0778673	0.177772	8669
PTPRT	4.5584	-0.352401	0.201884	-1.74556	0.0808876	0.18265	8765
GATA5	3.87378	-0.716452	0.411774	-1.73991	0.0818743	0.184478	8784
SNORA71B	1.40135	-0.572538	0.331015	-1.72964	0.0836946	0.187491	8835
WFDC3	44.5904	-0.30663	0.180486	-1.69892	0.0893351	0.196948	8977
SNORA71D	0.373991	-1.0783	0.645514	-1.67045	0.0948313	0.206027	9110
SEMG2	0.484731	1.05533	0.635413	1.66085	0.0967433	0.209033	9160
MYT1	12.7436	-0.386817	0.233709	-1.65512	0.0978998	0.21114	9177
C20orf197	0.954184	0.410424	0.257872	1.59158	0.111479	0.232497	9490
MYL9	3921.85	-0.229846	0.148016	-1.55285	0.120459	0.24604	9690
SYS1-DBNDD2	38.2256	0.407957	0.270435	1.50852	0.131421	0.262417	9912
TMEM189-UBE2V1	88.229	0.819331	0.543218	1.50829	0.13148	0.262487	9913
CD40	243.708	-0.190432	0.128629	-1.48047	0.138747	0.27297	10060
ZBTB46	84.3289	0.149409	0.101501	1.472	0.141022	0.276457	10096
CYP24A1	22.5497	-0.346724	0.251894	-1.37647	0.168677	0.315037	10597
EEF1A2	35.0963	-0.30445	0.221214	-1.37627	0.168738	0.315092	10599
WFDC12	1.01931	-0.353652	0.260953	-1.35523	0.175344	0.324519	10694
PCK1	1084.3	-0.252951	0.195851	-1.29154	0.196515	0.352889	11021
SAMHD1	613.192	-0.121188	0.0949146	-1.27681	0.201669	0.359782	11094
WFDC8	0.28976	0.823033	0.717262	1.14746	0.25119	0.422714	11761
EDN3	149.59	-0.20227	0.181134	-1.11669	0.264127	0.438957	11909
WFDC10B	5.01343	-0.215937	0.20335	-1.06189	0.288284	0.466878	12221
SRMS	76.8824	-0.186122	0.17783	-1.04663	0.295271	0.475002	12303
MMP9	1263.02	0.184676	0.177006	1.04334	0.296793	0.476603	12325
PI3	1579.29	0.197117	0.199796	0.986592	0.323843	0.508206	12612
WFDC9	0.195622	-0.684166	0.715714	-0.955922	0.339112	0.524926	12786
SUMO1P1	0.626409	-0.468107	0.490289	-0.954757	0.339701	0.52562	12791
FOXS1	46.7353	-0.109981	0.115904	-0.948895	0.342674	0.528497	12833
SPAG4	108.131	-0.106642	0.113498	-0.939593	0.347426	0.533996	12877
SYCP2	20.2876	0.179795	0.192282	0.935057	0.349759	0.536789	12896
SNORD12B	0.300258	-0.476125	0.51647	-0.921884	0.356589	0.544569	12960
PTGIS	192.446	0.178376	0.195867	0.910702	0.362452	0.551015	13019
GDF5	3.74061	0.245494	0.269904	0.909561	0.363054	0.551548	13028
ZNF512B	119.271	-0.0948592	0.111375	-0.851712	0.394374	0.583955	13365
HAR1A	35.3253	-0.166551	0.202905	-0.820834	0.411741	0.602406	13527
MAFB	300.089	0.108065	0.133761	0.807897	0.41915	0.609493	13611
KIAA1755	141.528	-0.0918014	0.119497	-0.768231	0.44235	0.632823	13834
SLC12A5	2.43806	-0.128011	0.182552	-0.70123	0.483159	0.672671	14216
CBLN4	1.3612	0.223296	0.324171	0.688822	0.490935	0.679482	14300
RGS19	203.793	0.077862	0.11529	0.675356	0.49945	0.687612	14376
TSHZ2	33.1235	0.101487	0.164489	0.616983	0.537246	0.722914	14708
REM1	16.5646	0.0778455	0.128521	0.605704	0.544711	0.72997	14769
BCAS4	3020.94	-0.0811456	0.140318	-0.578296	0.563064	0.744981	14959
TP53TG5	1.10908	-0.212932	0.374112	-0.569166	0.569243	0.750247	15017
GHRH	0.376975	0.254253	0.506811	0.501672	0.615898	0.787869	15471
KCNQ2	1.07358	-0.164362	0.337753	-0.486635	0.626517	0.796351	15571
CDH22	1.72811	0.178644	0.37079	0.481795	0.629952	0.798719	15610
GTSF1L	0.230575	-0.196894	0.422011	-0.466562	0.640813	0.806805	15720
SOX18	153.951	-0.0533206	0.118111	-0.451444	0.65167	0.815082	15824
RIMS4	4.57285	0.103553	0.236926	0.437068	0.662062	0.822519	15930
NKAIN4	7.81914	-0.0788675	0.207884	-0.379382	0.704404	0.854804	16308
ADA	246.452	0.039698	0.120353	0.329848	0.741515	0.883036	16620
COX4I2	13.4617	-0.0444275	0.137432	-0.323269	0.746492	0.886935	16658
SNORD12	0.153898	-0.226194	0.755208	-0.299513	0.764549	0.899106	16830
PREX1	599.012	0.0272227	0.0944255	0.288299	0.773118	0.905552	16896
SLC32A1	0.101348	0.298261	1.09581	0.272183	0.785481	0.913825	17011
BMP7	962.308	0.0520309	0.191788	0.271294	0.786165	0.913937	17025
DOK5	20.064	0.0425422	0.163625	0.259998	0.794865	0.919275	17113
CHRNA4	0.148881	-0.199601	0.777128	-0.256844	0.797299	0.920769	17138
C20orf173	0.100925	-0.21984	0.864797	-0.25421	0.799333	0.921839	17161
WFDC6	0.0916391	0.363684	1.49682	0.24297	0.808028	0.927639	17240
JPH2	101.625	0.0435076	0.182335	0.238614	0.811405	0.929629	17275
XKR7	0.81938	-0.122219	0.566461	-0.21576	0.829175	0.941662	17427
WFDC5	0.387563	0.0835137	0.388124	0.215173	0.829632	0.941951	17432
EYA2	63.835	0.0415756	0.206212	0.201616	0.840217	0.948004	17541
COL20A1	0.281674	0.0951629	0.569958	0.166965	0.867398	0.964317	17802
SLPI	1140.08	-0.0224295	0.141401	-0.158624	0.873965	0.967207	17884
LAMA5	1993.34	-0.0154744	0.137335	-0.112676	0.910287	0.986605	18261
RBPJL	0.101716	0.0908086	0.952172	0.0953699	0.924021	0.993709	18403
WFDC11	0.0562646	-0.0980529	1.53517	-0.0638709	0.949073	0.99978	18736
DEFB124	0.0461806	-0.0836974	1.64314	-0.0509374	0.959375	0.99978	18890
BHLHE23	0.0274193	-0.120413	2.66947	-0.0451077	0.964021	0.99978	18962
SPO11	0.0463561	-0.135829	3.01735	-0.045016	0.964095	0.99978	18963
ADIG	0.0152365	0.0492636	3.04949	0.0161547	0.987111	0.99978	19489
DEFB118	0.00881651	0.037026	3.04949	0.0121417	0.990313	NA	19606
SPINT4	0.00894089	0.037026	3.04949	0.0121417	0.990313	NA	19612
NPBWR2	0.00900328	0.037026	3.04949	0.0121417	0.990313	NA	19615
DEFB119	0.0057343	-0.027339	3.04949	-0.00896511	0.992847	NA	19722
DEFB116	0.00283779	-0.0140424	3.04949	-0.00460485	0.996326	NA	19929
DEFB122	0.00284805	-0.0140424	3.04949	-0.00460485	0.996326	NA	19954
DEFB123	0.00298009	-0.0140424	3.04949	-0.00460485	0.996326	NA	19982
SPINT3	0.00721875	0.0114918	3.04949	0.00376842	0.996993	NA	20073
SNORD12C	0.00872512	-0.0018048	3.04949	-0.000591836	0.999528	NA	20157
DEFB115	0	NA	NA	NA	NA	NA	20200
DEFB121	0	NA	NA	NA	NA	NA	20201
SUN5	0	NA	NA	NA	NA	NA	20482
